# Supplementary material for: Multi-target mode of action of silver against Staphylococcus aureus endows it with capability to combat antibiotic resistance
Source: Nat Commun. 2021 Jun 7;12:3331. doi: 10.1038/s41467-021-23659-y (PMC8184742; doi:10.1038/s41467-021-23659-y)
Supplement: Supplementary file 4 — Source data [file 41467_2021_23659_MOESM4_ESM.xlsx]

## Sheet: Figure 1
Fig. 1a	AgNO3 (ug/mL)	growth (%)
		replicate_1	replicate_2	replicate_3
	0	95.562	98.72	105.718
	0.25	93.898	111.32	95.6466
	0.5	94.713	109.82	97.4064
	1	97.095	113.54	86.6287
	2	76.258	101.43	116.692
	4	99.163	89.63	100.111
	8	90.52	87.82	111.285
	16	75.224	85.4	72.0835
	32	1.359	14.93	11.3767
	64	1.551	4.09	4.16736
	128	1.467	4.03	2.72923
Fig. 1b		0 ug/mL AgNO3			2 ug/mL AgNO3			10 ug/mL AgNO3			20 ug/mL AgNO3			30 ug/mL AgNO3
	Time (h)	replicate_1	replicate_2	replicate_3	replicate_1	replicate_2	replicate_3	replicate_1	replicate_2	replicate_3	replicate_1	replicate_2	replicate_3	replicate_1	replicate_2	replicate_3
	0	0.0237	0.02133	0.02607	0.0237	0.02133	0.02607	0.0237	0.02133	0.02607	0.0237	0.02133	0.02607	0.0237	0.02133	0.02607
	0.5	0.0531	0.04779	0.05841	0.0536	0.04824	0.06432	0.0425	0.03825	0.04675	0.039	0.0351	0.0429	0.0357	0.03213	0.03927
	1	0.0961	0.08649	0.10571	0.0953	0.08577	0.11436	0.0554	0.04986	0.06094	0.0444	0.03996	0.04884	0.0397	0.03573	0.04367
	2	0.3351	0.30159	0.36861	0.3126	0.28134	0.34386	0.0995	0.08955	0.10945	0.0484	0.04356	0.05324	0.0411	0.03699	0.04521
	4	0.6672	0.60048	0.73392	0.6756	0.60804	0.74316	0.465	0.4185	0.5115	0.0692	0.06228	0.07612	0.0385	0.03465	0.04235
	6	1.0224	0.97128	1.08374	0.8214	0.78033	0.952824	0.7074	0.67203	0.749844	0.1362	0.12939	0.144372	0.0247	0.023465	0.026182
	8	1.201	1.14095	1.27306	1.15	1.0925	1.219	0.8848	0.84056	0.937888	0.2871	0.272745	0.304326	0.0321	0.030495	0.034026
	12	1.3182	1.2605	1.3387	1.2634	1.2294	1.233	1.0644	1.0518	1.0599	0.42954	0.35614	0.46277	0.03746	0.03028	0.03349
	16	1.3207	1.387	1.3436	1.3671	1.2293	1.3428	1.1675	1.0166	1.1728	0.57053	0.48622	0.53446	0.03817	0.04143	0.03383
	24	1.3237	1.4664	1.3536	1.3745	1.2354	1.3446	1.2762	1.1669	1.2739	0.63084	0.59626	0.67431	0.03974	0.04232	0.03462
Fig. 1c		Ag (atom per cell x106)
	Time (min)	replicate_1	replicate_2	replicate_3
	5	1.28033	1.92102	1.88207
	30	3.99641	4.99515	5.49326
	60	9.52806	11.2926	14.4395
	120	11.2022	12.8039	15.2064
Fig. 1d	Time (min)	Soluble	Membrane	Others
	5	28.3459	28.5024	43.1517
	30	36.1285	29.2993	34.5723
	60	41.1434	27.2055	31.6511
Fig. 1f	UPF0356	AhpD core domain	RplK	RplI	AhpD	Bcp	Dps	UspA	FtnA	Tnp	TrxA	CodY	RpoA	CysK	TrxB	Ldh1	PfkA	PdhB	CcpA	TrpS	Pgl	PepP	Int	Hmp	TelA	Tuf	Eno	Gnd	Mqo2	PflB	RpoB
	0.398892	0.780042	0.657357	2.18687	0.780042	0.719389	0.728349	0.278274	0.671142	1.13156	2.22254	0.684927	0.330657	0.130087	8.712	1.24666	1.15223	0.449137	1.36038	0.960624	0.748337	0.767636	1.44309	0.703261	0.802098	0.415847	0.499383	1.11363	0.414882	3.32472	1.12604
Fig. 1i	#pathway ID	pathway description	observed gene count	FDR
	GO.0006096	glycolytic process	4	0.00406
	GO.0046034	ATP metabolic process	5	0.00406
	GO.0044723	single-organism carbohydrate metabolic process	6	0.00531
	GO.0034641	cellular nitrogen compound metabolic process	16	0.00665
	GO.0055114	oxidation-reduction process	7	0.00853
	GO.0006412	translation	7	0.00858
	GO.1901564	organonitrogen compound metabolic process	14	0.0109
	GO.0044238	primary metabolic process	19	0.0262
	GO.0010467	gene expression	10	0.0279
	GO.0044271	cellular nitrogen compound biosynthetic process	11	0.0314
	GO.0034645	cellular macromolecule biosynthetic process	10	0.0314
Fig. 1j		(%)
	Oxidative stress homestasis	38.1379
	Energy metabolism	20.8286
	Translation	8.81352
	Transcription	9.32149
	Others	22.8986

## Sheet: Figure 2
Fig. 2b		Pfk			Eno			LDH			Pdh
	Time (min)	replicate_1	replicate_2	replicate_3	replicate_1	replicate_2	replicate_3	replicate_1	replicate_2	replicate_3	replicate_1	replicate_2	replicate_3
	0	91.9757	102.985	105.219	91.8947	92.7197	114.728	89.2732	98.6051	112.066	93.2569	112.4	94.9937
	5	20.9905	43.3804	20.7491	31.8182	38.4783	53.6568	153.315	143.043	93.8906	81.229	71.5116	61.5446
	30	13.351	6.96168	7.56334	22.6954	30.4109	19.9647	129.61	163.731	158.932	50.235	34.5989	43.7328
	60	3.14929	2.14774	7.73657	9.46563	6.8015	16.8348	51.2764	38.4914	64.8276	38.3626	29.7741	19.1152
Fig. 2c	Time (min)	0 ug/mL AgNO3			2 ug/mL AgNO3			10 ug/mL AgNO3			20 ug/mL AgNO3			25 ug/mL AgNO3
	0	97.6	108.333	94.0708
	5	100.12	108.333	108.684	100.32	110.02	88.6842	74.6988	87.1084	83.7159	45.1807	58.7349	44.5862	38.5542	50.1205	38.0469
	30	99.84	104.35	97.4026	105.556	91.778	92.814	60.6173	52.642	49.3025	41.358	33.0123	40.2838	17.9012	26.4691	21.0438
	60	98.26	113.043	96.7742	88.0749	88.2585	105.556	52.9412	59.8465	51.2334	27.8075	41.4346	26.9105	14.4385	17.5308	9.0078
	120	98.972	105.691	96.1538	88.7701	103.822	95.3558	63.6364	77.2579	61.1888	25.1337	16.5641	24.167	18.7166	15.2602	5.8832
Fig. 2e		MFI (a.u.)
	Time (min)	replicate_1	replicate_2	replicate_3
	0	36.52	40.21	41.4
	5	44.54	39.86	53.21
	30	94.74	138.58	98.21
	60	235.03	133.36	187.42
Fig. 2g			Pgl			6PGDH
	Time (min)	replicate_1	replicate_2	replicate_3	replicate_1	replicate_2	replicate_3
	0	1	1	1	1	1	1
	5	1.62067	1.48144	2.31677	1.98874	1.94697	2.13117
	30	2.07154	1.88603	2.38509	2.97994	2.34005	2.56048
	60	2.10347	1.99873	2.64242	3.12337	2.62972	2.84431
Fig. 2h	Time (min)	WT	k.d. pgl	k.d. gnd	WT+Ag	k.d. pgl + Ag	k.d. gnd + Ag
	0	0.1604	0.1601	0.159	0.1601	0.16	0.1647
	10	0.1568	0.164	0.1622	0.1671	0.1668	0.1706
	20	0.1646	0.1681	0.16938	0.1754	0.1712	0.1712
	30	0.1853	0.178	0.179	0.184	0.1768	0.1728
	40	0.2097	0.1878	0.1921	0.1944	0.1827	0.1739
	50	0.241	0.2117	0.2119	0.2044	0.1932	0.1748
	60	0.2855	0.2497	0.2345	0.2134	0.2038	0.1765
	70	0.3506	0.2981	0.2679	0.2216	0.2134	0.1787
	80	0.4138	0.3574	0.3085	0.2287	0.2204	0.1794
	90	0.4925	0.4222	0.3583	0.2346	0.2279	0.1792
	100	0.5814	0.4937	0.4188	0.2395	0.2333	0.1778
	110	0.6616	0.5501	0.4847	0.2457	0.2363	0.1768
	120	0.7461	0.603	0.5278	0.2521	0.2414	0.1756
	130	0.8236	0.6577	0.5739	0.2591	0.2507	0.1753
	140	0.8847	0.708	0.6107	0.2689	0.2535	0.1753
	150	0.9411	0.7509	0.64	0.2802	0.2588	0.1777
	160	1.0096	0.797	0.6728	0.2948	0.2612	0.1804
	170	1.0573	0.8485	0.7127	0.3114	0.2767	0.1854
	180	1.1087	0.8877	0.7546	0.3312	0.2941	0.1927
	190	1.1594	0.9215	0.7908	0.3534	0.316	0.2011
	200	1.2038	0.9633	0.8318	0.376	0.3281	0.2116
	210	1.2446	0.996	0.862	0.3993	0.3365	0.2241
	220	1.2787	1.0256	0.8896	0.4268	0.349	0.24
	230	1.3118	1.0506	0.9166	0.4607	0.363	0.2594
	240	1.3509	1.072	0.9372	0.4995	0.3842	0.2832
	250	1.3752	1.09	0.9567	0.5436	0.4156	0.3121
	260	1.3949	1.1143	0.9747	0.5901	0.4628	0.3502
	270	1.4043	1.1371	0.9917	0.6247	0.5093	0.3929
	280	1.4131	1.1512	1.0088	0.6645	0.5431	0.4412
	290	1.4194	1.1642	1.0243	0.6938	0.5837	0.4739
	300	1.4299	1.172	1.0405	0.7129	0.6158	0.5148
	310	1.4355	1.1862	1.0538	0.7437	0.6427	0.5506
	320	1.4417	1.191	1.0677	0.7772	0.6741	0.5857
	330	1.4478	1.208	1.0838	0.8203	0.7303	0.6202
	340	1.4528	1.215	1.097	0.8584	0.7583	0.6508
	350	1.4592	1.2213	1.1119	0.8893	0.7974	0.677
	360	1.4654	1.2365	1.1281	0.9189	0.8224	0.7028
	370	1.4699	1.2475	1.1415	0.9448	0.8604	0.7331
	380	1.4773	1.259	1.156	0.9731	0.8825	0.7574
	390	1.4815	1.268	1.1658	0.9954	0.9084	0.7762
	400	1.4874	1.2772	1.1788	1.0247	0.9349	0.792
	410	1.4908	1.2919	1.187	1.0392	0.9629	0.8168
	420	1.4951	1.304	1.1966	1.0435	0.9876	0.834
	430	1.5006	1.3176	1.2042	1.0549	1.0056	0.8524
	440	1.5065	1.3252	1.2126	1.075	1.0293	0.867
	450	1.5123	1.3374	1.2224	1.0859	1.0381	0.872
	460	1.5134	1.347	1.23	1.0989	1.0471	0.8837
	470	1.5203	1.3489	1.2386	1.1057	1.0558	0.8901
	480	1.5293	1.3528	1.247	1.1156	1.0642	0.8961
Fig. 2i			Pgl			6PGDH
	Time (min)	replicate_1	replicate_2	replicate_3	replicate_1	replicate_2	replicate_3
	0	91.9757	102.985	105.219	91.8947	92.72	114.728
	5	90.5	86.37	93.73	71.81	98.42	93.64
	30	57.37	42.46	61.51	62.63	40.41	39.93
	60	43.15	36.35	24.67	22.38	16.82	34.83
Fig. 2j			NADPH/NADP+
	Time (min)	replicate_1	replicate_2	replicate_3
	0	1.08	0.9	1.02
	5	0.89	0.85	0.94
	30	0.64	0.38	0.54
	60	0.32	0.09	0.22

## Sheet: Figure 3
Fig. 3b	[Ag]/[6PGDH]	replicate_1	replicate_2	replicate_3
	0.05	100	100.847	99.1525
	0.1	98.9664	94.0336	94.43
	0.2	91.9664	83.0336	93.21
	0.5	83.3898	88.2373	76.5424
	1	75.4237	71.1864	76.2712
	2	50.339	55.2356	46.9492
	3	33.9832	26.4407	33.8983
	5	4.98708	3.18863	1.08786
	10	0.03	1.80362	6.64083
	20	0	0	0
Fig. 3c	6PG (mM)	[Ag]/[6PGDH] = 0	[Ag]/[6PGDH] = 1	[Ag]/[6PGDH] = 2	[Ag]/[6PGDH] = 4
	0	0	0	0.002	0.009
	0.05	0.026	0.015	0.009	0.004
	0.1	0.043	0.026	0.012	0.006
	0.15	0.056	0.031	0.019	0.015
	0.2	0.06	0.038	0.016	0.008
	0.25	0.068	0.04	0.02	0.01
	0.33	0.079	0.044	0.021	0.01
	0.4	0.087	0.048	0.022	0.012
	0.5	0.086	0.05	0.022	0.012
	1	0.088	0.051	0.026	0.014
Fig. 3l	[Ag/6PGDH]	WT			C168S			C330S			C363S			M357S			M140S			H185S			M239S			H211S
		replicate_1	replicate_2	replicate_3	replicate_1	replicate_2	replicate_3	replicate_1	replicate_2	replicate_3	replicate_1	replicate_2	replicate_3	replicate_1	replicate_2	replicate_3	replicate_1	replicate_2	replicate_3	replicate_1	replicate_2	replicate_3	replicate_1	replicate_2	replicate_3	replicate_1	replicate_2	replicate_3
	0	100.27	98.26	101.47	97.06	89.84	95.86	98.26	90.64	97.24	99.07	91.85	98.26	103.08	95.46	102.27	103.88	96.26	95.46	22.05	16.43	18.85	101.07	93.45	100.27	102.12	94.36	102.15
	5	4.98708	3.18863	1.08786	2.8	6.02	2.21	4.42	3.03	5.5	3.12	2.1	4.02	4.21	1.03	1.2	2.12	1.53	1.1	11.81	7.82	9.46	2.24	1.42	3.35	1.28	2.32	4.51

## Sheet: Figure 4
Fig. 4b		mutation frequency
		replicate_1	replicate_2	replicate_3
	Ag+	1e-10	1e-10	1e-10
	AgNP	1e-10	1e-10	1e-10
	amp	3e-06	1e-06	7e-07
	kana	1.2e-05	3.1e-06	3.7e-06
	cipro	1.3e-08	5.3e-08	2e-08
	tetra	7.6e-07	1.9e-07	6e-07
Fig. 4c		MIC
	Passage	Ag+ (ug/ml)	AgNP (ug/ml)
	1	16	16
	2	16	16
	3	16	16
	4	16	16
	5	16	16
	6	16	16
	7	16	32
	8	16	16
	9	16	16
	10	16	16
	11	16	16
	12	16	16
	13	16	16
	14	16	16
	15	16	32
	16	16	16
Fig. 4e	UPF0356	AhpD core domain	RplK	RplI	AhpD	Bcp	Dps	UspA	FtnA	Tnp	TrxA	CodY	RpoA	CysK	TrxB	Ldh1	PfkA	PdhB	CcpA	TrpS	Pgl	PepP	Int	Hmp	TelA	Tuf	Eno	Gnd	Mqo2	PflB	RpoB
	1.48544	3.5459	3.24648	6.26575	3.85641	5.80819	2.71418	1.90064	1.81103	4.83452	5.97897	2.0346	1.03653	2.84281	16.2569	5.10289	3.59248	0.16355	5.62411	3.93847	3.51707	0.16355	1.3843	3.03578	2.23444	1.9807	1.07224	4.89108	4.99199	16.0684	5.8459

## Sheet: Figure 5
Fig. 5a	0	0	0	0	0	0	0	0
	42.3286	14.5047	5.78173	0	0	0	0	0
	54.3694	47.0362	43.8669	1.36056	0	0	0	0
	61.2916	56.4647	54.0379	40.1525	28.601	0	0	0
	67.8822	59.6473	58.9577	54.4755	44.3562	18.1674	0	0
	75.8122	63.6786	60.907	58.109	52.8445	49.6751	19.878	0
	85.5987	72.9744	60.0981	57.8173	58.3079	57.6051	40.6975	0
	100	96.8307	95.7167	94.762	91.3274	85.7976	65.5749	0
Fig. 5b	FIC (Ag+)	FIC (amp)	FIC (Ag+)	FIC (kana)	FIC (Ag+)	FIC (tetra)	FIC (Ag+)	FIC (cipro)
	0	1	0	1	0	1	0	1
	0.0625	0.25	0.015625	0.5	0.015625	0.5	0.015625	0.5
	0.25	0.125	0.0625	0.125	0.125	0.25	0.0625	0.25
	0.5	0.0625	0.125	0.0625	0.25	0.125	0.5	0.03125
	1	0	0.25	0.03125	1	0	1	0
			0.5	0.03125
			1	0
Fig. 5c		log10CFU
	Time (h)	Amp + Ag+			Ag+			Amp			Ctrl
		replicate_1	replicate_2	replicate_3	replicate_1	replicate_2	replicate_3	replicate_1	replicate_2	replicate_3	replicate_1	replicate_2	replicate_3
	0	7.47712	7.44716	7.53148	7.47712	7.44716	7.53148	7.47712	7.44716	7.53148	7.47712	7.44716	7.53148
	1	6.14613	7.25527	6.38021	7.07918	7.20412	7.34242	7.59106	7.45025	7.63347	7.80618	7.89763	8
	2	5.96379	6.07918	6.86923	7.04139	7.77815	7.25527	7.8451	8.13354	8.07918	8.18184	8.25042	8.30103
	4	4.47712	6.66276	5.90309	7.25527	7.95904	7.8451	8.5563	8.66276	8.77815	8.81954	8.94939	8.8451
	6	5.85733	5.96379	4.60206	7.92428	7.98227	8.64345	8.92942	9.21484	8.99123	9.20412	9.38021	9.14613
	8	5.10721	4.99123	4.83506	8.34242	8.50515	8.93852	9.38021	9.67025	9.38021	9.62325	9.716	9.54407
	24	2	2.47712	2	10.3424	9.94448	8.99123	11.1461	11.4472	10.415	11.4771	11.3617	11.6021
Fig. 5d			mutation frequency
	3.69e-08	1e-10	1e-10	1e-10	1e-10
	5e-07	1.6e-07	1e-10	1e-10	1e-10
	2.4e-06	1.1e-06	1.8e-07	1e-10	1e-10
	3.6e-06	1.9e-06	3e-07	1e-10	1e-10
	7.8e-06	2.7e-06	8.2e-07	6.2e-08	1e-10
Fig. 5e	Ag+ (ug/ml)	MPI (MPC/MIC)
	0	8
	2	2
	4	1
	8	0.5
	16	0.25
Fig. 5f	MIC multiple
	Passage	AMP	Ag + AMP
	0	1	1
	2	1	1
	4	2	1
	6	2	1
	8	2	1
	10	4	1
	12	4	1
	14	8	2
	16	16	2
Fig. 5g			ampicillin + Ag
	0	0	0	0	0	0	0	0
	3.75676	0	0	0	0	0	0	0
	26.2027	26.5946	0	0	0	0	0	0
	52	43.8649	37.6216	28.1351	4.51351	0	0	0
	75.1892	71.6757	61.6081	57.4054	21.7162	0	0	0
	72.9189	78.7838	60.3378	71.7432	57.9324	17.6757	0	0
	75.5676	76.4189	59.5946	64.7973	64.4054	60.5811	0	0
	100.068	92.5405	87.8649	84.6216	92.5946	83.0676	57.2838	0
Fig. 5h			ampicillin + AgNP
	0	0	0	0	0	0	0	0
	13.3913	0	0	0	0	0	0	0
	42.5652	28.1449	-0.710145	-0.521739	-0.507246	-0.405797	0.405797	0
	65.0725	42.3478	48.4783	20.8986	3.37681	0.724638	0.898551	0
	70.8696	61.7536	65.3623	76.1739	39.1449	0.637681	1.30435	0
	76.5797	68.4348	60.2319	67.7246	51.8116	40.2754	2.11594	0
	78.7536	77.4928	64.1449	67.0435	66.2754	61.5072	18.4203	0
	100.565	97.7971	90.4928	89.3623	83.1014	71.6812	47.8986	0
Fig. 5i	FIC (amp)	FIC (Ag+)	FIC (amp)	FIC (AgNP)
	0	1	0	1
	0.015625	0.5	0.015625	0.5
	0.03125	0.25	0.125	0.25
	0.25	0.125	0.25	0.125
	0.5	0.015625	0.5	0.0625
	1	0	1	0

## Sheet: Supplementary Fig. 2
Supplementary Fig.2a								Supplementary Fig.2b
	Volume (ml)	pH		Volume (ml)	UV (mAu)			Volume (ml)	pH		Volume (ml)	UV (mAu)
	0.09052	7.14		0.10057	0.393			0.02443	9.63		0.02443	1.992
	0.10937	7.14		0.12068	0.388			0.05356	9.63		0.05356	2.118
	0.12823	7.14		0.14079	0.383			0.08269	9.63		0.08269	2.258
	0.14709	7.14		0.16091	0.388			0.11182	9.63		0.11182	2.406
	0.16595	7.14		0.18102	0.379			0.14095	9.63		0.14095	2.545
	0.18481	7.15		0.20114	0.376			0.17008	9.63		0.17008	2.699
	0.20366	7.15		0.22125	0.024			0.19921	9.63		0.19921	2.852
	0.22252	7.22		0.24136	0.022			0.22834	9.63		0.22834	3.017
	0.24138	7.22		0.26148	0.087			0.25747	9.63		0.25747	3.184
	0.26024	7.22		0.28159	0.082			0.2866	9.62		0.2866	3.357
	0.27909	7.22		0.3017	0.062			0.31573	9.62		0.31573	3.532
	0.29795	7.22		0.32182	0.042			0.34486	9.62		0.34486	3.726
	0.31681	7.22		0.34193	0.04			0.37399	9.62		0.37399	3.933
	0.33567	7.22		0.36204	0.041			0.40312	9.62		0.40312	4.123
	0.35452	7.22		0.38216	0.037			0.43225	9.62		0.43225	4.35
	0.37338	7.21		0.40227	0.031			0.46138	9.61		0.46138	4.588
	0.39224	7.2		0.42238	0.046			0.49051	9.61		0.49051	4.853
	0.4111	7.2		0.4425	0.042			0.51964	9.61		0.51964	5.146
	0.42996	7.2		0.46261	0.044			0.54877	9.61		0.54877	5.468
	0.44881	7.19		0.48272	0.044			0.5779	9.61		0.5779	5.831
	0.46767	7.19		0.50284	0.043			0.60703	9.61		0.60703	6.237
	0.48653	7.19		0.52295	0.044			0.63616	9.61		0.63616	6.717
	0.50539	7.19		0.54306	0.042			0.66529	9.61		0.66529	7.272
	0.52424	7.18		0.56318	0.044			0.69442	9.61		0.69442	7.871
	0.5431	7.17		0.58329	0.057			0.72355	9.61		0.72355	8.573
	0.56196	7.17		0.60341	0.042			0.75268	9.61		0.75268	9.332
	0.58082	7.17		0.62352	0.053			0.78181	9.61		0.78181	10.189
	0.59967	7.16		0.64363	0.055			0.81093	9.61		0.81093	11.105
	0.61853	7.16		0.66375	0.063			0.84006	9.61		0.84006	12.075
	0.63739	7.16		0.68386	0.07			0.86919	9.61		0.86919	13.093
	0.65625	7.16		0.70397	0.078			0.89832	9.61		0.89832	14.13
	0.67511	7.16		0.72409	0.087			0.92745	9.61		0.92745	15.145
	0.69396	7.16		0.7442	0.093			0.95658	9.61		0.95658	16.123
	0.71282	7.16		0.76431	0.098			0.98571	9.61		0.98571	17.038
	0.73168	7.16		0.78443	0.101			1.01484	9.61		1.01484	17.855
	0.75054	7.16		0.80454	0.113			1.04397	9.61		1.04397	18.57
	0.76939	7.16		0.82465	0.105			1.0731	9.61		1.0731	19.163
	0.78825	7.16		0.84477	0.107			1.10223	9.61		1.10223	19.603
	0.80711	7.16		0.86488	0.104			1.13136	9.6		1.13136	19.891
	0.82597	7.16		0.88499	0.133			1.16049	9.6		1.16049	20.043
	0.84482	7.16		0.90511	0.155			1.18962	9.6		1.18962	20.027
	0.86368	7.16		0.92522	0.162			1.21875	9.6		1.21875	19.885
	0.88254	7.16		0.94533	0.158			1.24788	9.6		1.24788	19.604
	0.9014	7.16		0.96545	0.165			1.27701	9.6		1.27701	19.214
	0.92026	7.16		0.98556	0.182			1.30614	9.6		1.30614	18.746
	0.93911	7.16		1.00568	0.185			1.33527	9.6		1.33527	18.208
	0.95797	7.16		1.02579	0.173			1.3644	9.6		1.3644	17.615
	0.97683	7.16		1.0459	0.16			1.39353	9.6		1.39353	17.011
	0.99569	7.16		1.06602	0.156			1.42266	9.6		1.42266	16.379
	1.01454	7.16		1.08613	0.196			1.45179	9.6		1.45179	15.735
	1.0334	7.16		1.10624	0.27			1.48092	9.6		1.48092	15.109
	1.05226	7.16		1.12636	0.304			1.51005	9.6		1.51005	14.482
	1.07112	7.16		1.14647	0.284			1.53918	9.6		1.53918	13.902
	1.08997	7.16		1.16658	0.248			1.56831	9.6		1.56831	13.348
	1.10883	7.16		1.1867	0.219			1.59744	9.6		1.59744	12.816
	1.12769	7.16		1.20681	0.2			1.62657	9.6		1.62657	12.329
	1.14655	7.16		1.22692	0.185			1.6557	9.6		1.6557	11.884
	1.16541	7.16		1.24704	0.177			1.68483	9.6		1.68483	11.486
	1.18426	7.16		1.26715	0.17			1.71396	9.6		1.71396	11.136
	1.20312	7.16		1.28726	0.166			1.74309	9.6		1.74309	10.852
	1.22198	7.16		1.30738	0.17			1.77222	9.6		1.77222	10.604
	1.24084	7.16		1.32749	0.171			1.80135	9.6		1.80135	10.407
	1.25969	7.16		1.3476	0.183			1.83048	9.6		1.83048	10.259
	1.27855	7.16		1.36772	0.197			1.85961	9.6		1.85961	10.15
	1.29741	7.16		1.38783	0.195			1.88874	9.6		1.88874	10.074
	1.31627	7.16		1.40795	0.196			1.91787	9.6		1.91787	10.045
	1.33512	7.16		1.42806	0.195			1.947	9.6		1.947	10.054
	1.35398	7.16		1.44817	0.205			1.97613	9.6		1.97613	10.079
	1.37284	7.16		1.46829	0.206			2.00526	9.6		2.00526	10.125
	1.3917	7.16		1.4884	0.2			2.03439	9.6		2.03439	10.187
	1.41056	7.16		1.50851	0.212			2.06352	9.6		2.06352	10.26
	1.42941	7.16		1.52863	0.218			2.09265	9.6		2.09265	10.327
	1.44827	7.16		1.54874	0.221			2.12178	9.6		2.12178	10.386
	1.46713	7.16		1.56885	0.226			2.15091	9.6		2.15091	10.442
	1.48599	7.16		1.58897	0.214			2.18004	9.59		2.18004	10.466
	1.50484	7.16		1.60908	0.22			2.20917	9.59		2.20917	10.477
	1.5237	7.16		1.62919	0.208			2.2383	9.59		2.2383	10.462
	1.54256	7.16		1.64931	0.2			2.26743	9.59		2.26743	10.407
	1.56142	7.16		1.66942	0.19			2.29656	9.59		2.29656	10.339
	1.58027	7.16		1.68953	0.17			2.32568	9.59		2.32568	10.222
	1.59913	7.16		1.70965	0.151			2.35481	9.59		2.35481	10.063
	1.61799	7.16		1.72976	0.132			2.38394	9.59		2.38394	9.875
	1.63685	7.16		1.74988	0.128			2.41307	9.58		2.41307	9.656
	1.65571	7.16		1.76999	0.114			2.4422	9.58		2.4422	9.405
	1.67456	7.17		1.7901	0.091			2.47133	9.58		2.47133	9.126
	1.69342	7.17		1.81022	0.088			2.50046	9.58		2.50046	8.822
	1.71228	7.17		1.83033	0.068			2.52959	9.58		2.52959	8.497
	1.73114	7.17		1.85044	0.071			2.55872	9.58		2.55872	8.16
	1.74999	7.17		1.87056	0.074			2.58785	9.58		2.58785	7.812
	1.76885	7.17		1.89067	0.062			2.61698	9.58		2.61698	7.458
	1.78771	7.17		1.91078	0.064			2.64611	9.58		2.64611	7.091
	1.80657	7.16		1.9309	0.078			2.67524	9.58		2.67524	6.73
	1.82542	7.16		1.95101	0.087			2.70437	9.58		2.70437	6.366
	1.84428	7.16		1.97112	0.098			2.7335	9.58		2.7335	6.008
	1.86314	7.16		1.99124	0.128			2.76263	9.58		2.76263	5.665
	1.882	7.16		2.01135	0.186			2.79176	9.58		2.79176	5.342
	1.90086	7.15		2.03146	0.347			2.82089	9.58		2.82089	5.02
	1.91971	7.14		2.05158	0.596			2.85002	9.57		2.85002	4.717
	1.93857	7.14		2.07169	0.756			2.87915	9.57		2.87915	4.422
	1.95743	7.14		2.0918	0.893			2.90828	9.57		2.90828	4.151
	1.97629	7.14		2.11192	0.995			2.93741	9.57		2.93741	3.896
	1.99514	7.13		2.13203	1.113			2.96654	9.57		2.96654	3.669
	2.014	7.13		2.15215	1.242			2.99567	9.57		2.99567	3.445
	2.03286	7.13		2.17226	1.376			3.0248	9.57		3.0248	3.235
	2.05172	7.13		2.19237	1.521			3.05393	9.57		3.05393	3.053
	2.07057	7.12		2.21249	1.682			3.08306	9.57		3.08306	2.886
	2.08943	7.11		2.2326	1.842			3.11219	9.57		3.11219	2.732
	2.10829	7.11		2.25271	1.99			3.14132	9.57		3.14132	2.599
	2.12715	7.11		2.27283	2.118			3.17045	9.57		3.17045	2.467
	2.14601	7.1		2.29294	2.247			3.19958	9.57		3.19958	2.366
	2.16486	7.1		2.31305	2.372			3.22871	9.57		3.22871	2.268
	2.18372	7.1		2.33317	2.47			3.25784	9.57		3.25784	2.18
	2.20258	7.09		2.35328	2.574			3.28697	9.57		3.28697	2.107
	2.22144	7.08		2.37339	2.661			3.3161	9.56		3.3161	2.04
	2.24029	7.08		2.39351	2.745			3.34523	9.56		3.34523	1.987
	2.25915	7.08		2.41362	2.836			3.37436	9.56		3.37436	1.946
	2.27801	7.07		2.43373	2.917			3.40349	9.56		3.40349	1.905
	2.29687	7.07		2.45385	2.981			3.43262	9.56		3.43262	1.87
	2.31572	7.07		2.47396	3.063			3.46175	9.56		3.46175	1.846
	2.33458	7.06		2.49407	3.125			3.49088	9.56		3.49088	1.825
	2.35344	7.05		2.51419	3.196			3.52001	9.56		3.52001	1.789
	2.3723	7.05		2.5343	3.259			3.54914	9.56		3.54914	1.787
	2.39116	7.05		2.55442	3.303			3.57827	9.55		3.57827	1.776
	2.41001	7.05		2.57453	3.359			3.6074	9.55		3.6074	1.77
	2.42887	7.04		2.59464	3.395			3.63653	9.55		3.63653	1.756
	2.44773	7.04		2.61476	3.418			3.66566	9.55		3.66566	1.752
	2.46659	7.04		2.63487	3.427			3.69479	9.55		3.69479	1.741
	2.48544	7.04		2.65498	3.429			3.72392	9.55		3.72392	1.745
	2.5043	7.04		2.6751	3.421			3.75305	9.55		3.75305	1.749
	2.52316	7.03		2.69521	3.413			3.78218	9.55		3.78218	1.741
	2.54202	7.02		2.71532	3.385			3.8113	9.55		3.8113	1.735
	2.56087	7.02		2.73544	3.379			3.84043	9.55		3.84043	1.736
	2.57973	7.02		2.75555	3.341			3.86956	9.55		3.86956	1.749
	2.59859	7.02		2.77566	3.328			3.89869	9.55		3.89869	1.754
	2.61745	7.02		2.79578	3.293			3.92782	9.55		3.92782	1.755
	2.63631	7.01		2.81589	3.27			3.95695	9.55		3.95695	1.768
	2.65516	7.01		2.836	3.237			3.98608	9.55		3.98608	1.776
	2.67402	7.01		2.85612	3.203			4.01521	9.55		4.01521	1.805
	2.69288	7.01		2.87623	3.173			4.04434	9.55		4.04434	1.834
	2.71174	7.01		2.89635	3.146			4.07347	9.55		4.07347	1.84
	2.73059	7		2.91646	3.113			4.1026	9.55		4.1026	1.871
	2.74945	7		2.93657	3.077			4.13173	9.55		4.13173	1.894
	2.76831	6.99		2.95669	3.054			4.16086	9.55		4.16086	1.918
	2.78717	6.99		2.9768	3.024			4.18999	9.55		4.18999	1.947
	2.80602	6.99		2.99691	2.985			4.21912	9.55		4.21912	1.987
	2.82488	6.99		3.01703	2.949			4.24825	9.55		4.24825	2.023
	2.84374	6.99		3.03714	2.922			4.27738	9.55		4.27738	2.061
	2.8626	6.99		3.05725	2.897			4.30651	9.55		4.30651	2.1
	2.88146	6.99		3.07737	2.876			4.33564	9.55		4.33564	2.157
	2.90031	6.98		3.09748	2.85			4.36477	9.55		4.36477	2.215
	2.91917	6.98		3.11759	2.833			4.3939	9.55		4.3939	2.254
	2.93803	6.98		3.13771	2.798			4.42303	9.55		4.42303	2.32
	2.95689	6.98		3.15782	2.783			4.45216	9.55		4.45216	2.367
	2.97574	6.98		3.17793	2.762			4.48129	9.55		4.48129	2.44
	2.9946	6.98		3.19805	2.75			4.51042	9.55		4.51042	2.49
	3.01346	6.98		3.21816	2.736			4.53955	9.55		4.53955	2.559
	3.03232	6.98		3.23827	2.711			4.56868	9.54		4.56868	2.638
	3.05117	6.97		3.25839	2.705			4.59781	9.54		4.59781	2.715
	3.07003	6.97		3.2785	2.705			4.62694	9.54		4.62694	2.787
	3.08889	6.96		3.29862	2.698			4.65607	9.54		4.65607	2.871
	3.10775	6.96		3.31873	2.704			4.6852	9.54		4.6852	2.959
	3.1266	6.96		3.33884	2.705			4.71433	9.54		4.71433	3.051
	3.14546	6.96		3.35896	2.704			4.74346	9.54		4.74346	3.131
	3.16432	6.96		3.37907	2.706			4.77259	9.54		4.77259	3.227
	3.18318	6.96		3.39918	2.708			4.80172	9.53		4.80172	3.351
	3.20204	6.96		3.4193	2.712			4.83085	9.52		4.83085	3.449
	3.22089	6.96		3.43941	2.721			4.85998	9.52		4.85998	3.563
	3.23975	6.96		3.45952	2.732			4.88911	9.52		4.88911	3.699
	3.25861	6.96		3.47964	2.735			4.91824	9.52		4.91824	3.83
	3.27747	6.96		3.49975	2.742			4.94737	9.52		4.94737	4.01
	3.29632	6.95		3.51986	2.747			4.9765	9.51		4.9765	4.19
	3.31518	6.95		3.53998	2.764			5.00563	9.51		5.00563	4.38
	3.33404	6.95		3.56009	2.777			5.03476	9.51		5.03476	4.601
	3.3529	6.95		3.5802	2.782			5.06389	9.51		5.06389	4.815
	3.37175	6.95		3.60032	2.797			5.09302	9.5		5.09302	5.067
	3.39061	6.95		3.62043	2.794			5.12215	9.49		5.12215	5.316
	3.40947	6.95		3.64054	2.808			5.15128	9.49		5.15128	5.612
	3.42833	6.94		3.66066	2.823			5.18041	9.49		5.18041	5.911
	3.44719	6.93		3.68077	2.842			5.20954	9.48		5.20954	6.201
	3.46604	6.93		3.70089	2.852			5.23867	9.48		5.23867	6.495
	3.4849	6.93		3.721	2.884			5.2678	9.47		5.2678	6.745
	3.50376	6.93		3.74111	2.909			5.29693	9.47		5.29693	6.964
	3.52262	6.92		3.76123	2.938			5.32605	9.46		5.32605	7.169
	3.54147	6.92		3.78134	2.973			5.35518	9.45		5.35518	7.33
	3.56033	6.92		3.80145	3.023			5.38431	9.44		5.38431	7.447
	3.57919	6.91		3.82157	3.073			5.41344	9.44		5.41344	7.513
	3.59805	6.9		3.84168	3.12			5.44257	9.42		5.44257	7.477
	3.6169	6.9		3.86179	3.191			5.4717	9.41		5.4717	7.368
	3.63576	6.89		3.88191	3.25			5.50083	9.39		5.50083	7.176
	3.65462	6.89		3.90202	3.334			5.52996	9.38		5.52996	6.938
	3.67348	6.89		3.92213	3.388			5.55909	9.36		5.55909	6.665
	3.69234	6.88		3.94225	3.436			5.58822	9.35		5.58822	6.401
	3.71119	6.87		3.96236	3.47			5.61735	9.33		5.61735	6.209
	3.73005	6.87		3.98247	3.502			5.64648	9.31		5.64648	5.973
	3.74891	6.86		4.00259	3.542			5.67561	9.29		5.67561	5.763
	3.76777	6.86		4.0227	3.568			5.70474	9.26		5.70474	5.984
	3.78662	6.85		4.04281	3.593			5.73387	9.24		5.73387	6.632
	3.80548	6.84		4.06293	3.63			5.763	9.22		5.763	6.862
	3.82434	6.84		4.08304	3.644			5.79213	9.2		5.79213	7.942
	3.8432	6.84		4.10316	3.676			5.82126	9.17		5.82126	9.897
	3.86205	6.83		4.12327	3.718			5.85039	9.15		5.85039	8.506
	3.88091	6.83		4.14338	3.767			5.87952	9.13		5.87952	7.607
	3.89977	6.82		4.1635	3.816			5.90865	9.11		5.90865	6.686
	3.91863	6.81		4.18361	3.862			5.93778	9.08		5.93778	5.423
	3.93749	6.81		4.20372	3.901			5.96691	9.07		5.96691	4.546
	3.95634	6.8		4.22384	3.945			5.99604	9.05		5.99604	4.04
	3.9752	6.8		4.24395	4.06			6.02517	9.03		6.02517	3.738
	3.99406	6.8		4.26406	4.245			6.0543	9.02		6.0543	3.557
	4.01292	6.79		4.28418	4.404			6.08343	9		6.08343	3.456
	4.03177	6.78		4.30429	4.44			6.11256	8.98		6.11256	3.461
	4.05063	6.78		4.3244	4.317			6.14169	8.96		6.14169	3.512
	4.06949	6.77		4.34452	4.186			6.17082	8.94		6.17082	3.626
	4.08835	6.76		4.36463	4.095			6.19995	8.92		6.19995	3.869
	4.1072	6.75		4.38474	4.029			6.22908	8.9		6.22908	4.151
	4.12606	6.74		4.40486	3.937			6.25821	8.87		6.25821	4.488
	4.14492	6.74		4.42497	3.878			6.28734	8.85		6.28734	5.019
	4.16378	6.73		4.44509	3.83			6.31647	8.83		6.31647	5.852
	4.18264	6.72		4.4652	3.788			6.3456	8.8		6.3456	6.402
	4.20149	6.71		4.48531	3.752			6.37473	8.78		6.37473	6.767
	4.22035	6.7		4.50543	3.705			6.40386	8.77		6.40386	7.043
	4.23921	6.69		4.52554	3.661			6.43299	8.75		6.43299	7.671
	4.25807	6.68		4.54565	3.639			6.46212	8.73		6.46212	8.518
	4.27692	6.66		4.56577	3.622			6.49125	8.72		6.49125	8.627
	4.29578	6.65		4.58588	3.609			6.52038	8.7		6.52038	7.872
	4.31464	6.65		4.60599	3.619			6.54951	8.68		6.54951	6.866
	4.3335	6.63		4.62611	3.671			6.57864	8.67		6.57864	6.137
	4.35235	6.62		4.64622	3.737			6.60777	8.66		6.60777	5.462
	4.37121	6.6		4.66633	3.786			6.6369	8.65		6.6369	4.891
	4.39007	6.59		4.68645	3.796			6.66603	8.64		6.66603	4.596
	4.40893	6.57		4.70656	3.809			6.69516	8.62		6.69516	4.57
	4.42779	6.56		4.72667	3.87			6.72429	8.61		6.72429	4.616
	4.44664	6.54		4.74679	4.018			6.75342	8.6		6.75342	4.666
	4.4655	6.54		4.7669	4.238			6.78255	8.59		6.78255	4.769
	4.48436	6.53		4.78701	4.412			6.81167	8.57		6.81167	4.939
	4.50322	6.52		4.80713	4.438			6.8408	8.55		6.8408	5.156
	4.52207	6.51		4.82724	4.272			6.86993	8.53		6.86993	5.432
	4.54093	6.5		4.84736	3.995			6.89906	8.52		6.89906	5.714
	4.55979	6.49		4.86747	3.742			6.92819	8.5		6.92819	6.057
	4.57865	6.48		4.88758	3.601			6.95732	8.48		6.95732	6.457
	4.5975	6.47		4.9077	3.568			6.98645	8.46		6.98645	6.915
	4.61636	6.45		4.92781	3.598			7.01558	8.44		7.01558	7.38
	4.63522	6.45		4.94792	3.638			7.04471	8.43		7.04471	7.95
	4.65408	6.44		4.96804	3.73			7.07384	8.41		7.07384	8.586
	4.67294	6.42		4.98815	3.914			7.10297	8.4		7.10297	9.275
	4.69179	6.41		5.00826	4.183			7.1321	8.38		7.1321	10.061
	4.71065	6.4		5.02838	4.471			7.16123	8.36		7.16123	10.934
	4.72951	6.39		5.04849	4.744			7.19036	8.34		7.19036	11.999
	4.74837	6.38		5.0686	4.914			7.21949	8.33		7.21949	13.273
	4.76722	6.36		5.08872	4.987			7.24862	8.31		7.24862	14.834
	4.78608	6.35		5.10883	5.014			7.27775	8.29		7.27775	16.791
	4.80494	6.34		5.12894	5.035			7.30688	8.28		7.30688	19.232
	4.8238	6.33		5.14906	5.123			7.33601	8.26		7.33601	22.132
	4.84265	6.32		5.16917	5.517			7.36514	8.25		7.36514	25.305
	4.86151	6.3		5.18928	6.291			7.39427	8.23		7.39427	28.52
	4.88037	6.29		5.2094	6.836			7.4234	8.22		7.4234	31.458
	4.89923	6.27		5.22951	6.847			7.45253	8.21		7.45253	34.036
	4.91809	6.26		5.24963	6.602			7.48166	8.2		7.48166	36.148
	4.93694	6.24		5.26974	6.203			7.51079	8.18		7.51079	37.905
	4.9558	6.23		5.28985	5.72			7.53992	8.17		7.53992	39.597
	4.97466	6.22		5.30997	5.411			7.56905	8.15		7.56905	41.384
	4.99352	6.21		5.33008	5.248			7.59818	8.14		7.59818	43.464
	5.01237	6.19		5.35019	5.194			7.62731	8.13		7.62731	45.781
	5.03123	6.18		5.37031	5.168			7.65644	8.12		7.65644	48.111
	5.05009	6.17		5.39042	5.162			7.68557	8.1		7.68557	49.829
	5.06895	6.16		5.41053	5.228			7.7147	8.09		7.7147	50.415
	5.0878	6.15		5.43065	5.425			7.74383	8.08		7.74383	49.553
	5.10666	6.14		5.45076	5.83			7.77296	8.07		7.77296	47.294
	5.12552	6.13		5.47087	6.581			7.80209	8.06		7.80209	43.894
	5.14438	6.12		5.49099	7.618			7.83122	8.04		7.83122	39.763
	5.16324	6.11		5.5111	8.23			7.86035	8.03		7.86035	35.293
	5.18209	6.1		5.53121	7.587			7.88948	8.02		7.88948	30.881
	5.20095	6.09		5.55133	6.258			7.91861	8.01		7.91861	26.876
	5.21981	6.07		5.57144	5.194			7.94774	8		7.94774	23.413
	5.23867	6.06		5.59156	4.635			7.97687	7.99		7.97687	20.537
	5.25752	6.05		5.61167	4.39			8.006	7.98		8.006	18.184
	5.27638	6.03		5.63178	4.33			8.03513	7.97		8.03513	16.273
	5.29524	6.03		5.6519	4.395			8.06426	7.96		8.06426	14.712
	5.3141	6.01		5.67201	4.494			8.09339	7.95		8.09339	13.496
	5.33295	6		5.69212	4.571			8.12252	7.94		8.12252	12.561
	5.35181	5.98		5.71224	4.594			8.15165	7.93		8.15165	11.864
	5.37067	5.97		5.73235	4.638			8.18078	7.92		8.18078	11.356
	5.38953	5.95		5.75246	4.76			8.20991	7.91		8.20991	10.93
	5.40839	5.94		5.77258	4.979			8.23904	7.9		8.23904	10.607
	5.42724	5.92		5.79269	5.256			8.26817	7.89		8.26817	10.413
	5.4461	5.91		5.8128	5.458			8.2973	7.88		8.2973	10.357
	5.46496	5.9		5.83292	5.591			8.32642	7.87		8.32642	10.39
	5.48382	5.89		5.85303	5.728			8.35555	7.86		8.35555	10.477
	5.50267	5.88		5.87314	5.995			8.38468	7.85		8.38468	10.58
	5.52153	5.86		5.89326	6.482			8.41381	7.84		8.41381	10.669
	5.54039	5.85		5.91337	7.291			8.44294	7.83		8.44294	10.743
	5.55925	5.84		5.93348	8.379			8.47207	7.82		8.47207	10.767
	5.5781	5.83		5.9536	9.44			8.5012	7.81		8.5012	10.759
	5.59696	5.82		5.97371	10.022			8.53033	7.8		8.53033	10.696
	5.61582	5.81		5.99383	9.936			8.55946	7.79		8.55946	10.59
	5.63468	5.8		6.01394	9.494			8.58859	7.78		8.58859	10.428
	5.65354	5.79		6.03405	9.04			8.61772	7.76		8.61772	10.231
	5.67239	5.78		6.05417	8.85			8.64685	7.76		8.64685	9.989
	5.69125	5.77		6.07428	9.129			8.67598	7.75		8.67598	9.753
	5.71011	5.76		6.09439	9.913			8.70511	7.73		8.70511	9.5
	5.72897	5.75		6.11451	10.852			8.73424	7.73		8.73424	9.257
	5.74782	5.74		6.13462	11.142			8.76337	7.72		8.76337	9.004
	5.76668	5.73		6.15473	10.42			8.7925	7.71		8.7925	8.783
	5.78554	5.72		6.17485	9.135			8.82163	7.7		8.82163	8.568
	5.8044	5.71		6.19496	7.898			8.85076	7.7		8.85076	8.372
	5.82325	5.71		6.21507	6.926			8.87989	7.69		8.87989	8.202
	5.84211	5.7		6.23519	6.226			8.90902	7.68		8.90902	8.055
	5.86097	5.68		6.2553	5.771			8.93815	7.67		8.93815	7.919
	5.87983	5.67		6.27541	5.485			8.96728	7.67		8.96728	7.818
	5.89869	5.67		6.29553	5.33			8.99641	7.66		8.99641	7.736
	5.91754	5.65		6.31564	5.248			9.02554	7.66		9.02554	7.673
	5.9364	5.64		6.33575	5.209			9.05467	7.65		9.05467	7.651
	5.95526	5.64		6.35587	5.237			9.0838	7.64		9.0838	7.639
	5.97412	5.62		6.37598	5.313			9.11293	7.64		9.11293	7.681
	5.99297	5.61		6.3961	5.422			9.14206	7.63		9.14206	7.737
	6.01183	5.6		6.41621	5.606			9.17119	7.63		9.17119	7.831
	6.03069	5.59		6.43632	5.895			9.20032	7.61		9.20032	7.978
	6.04955	5.58		6.45644	6.348			9.22945	7.61		9.22945	8.178
	6.0684	5.56		6.47655	6.996			9.25858	7.6		9.25858	8.428
	6.08726	5.56		6.49666	7.796			9.28771	7.6		9.28771	8.79
	6.10612	5.55		6.51678	8.76			9.31684	7.59		9.31684	9.241
	6.12498	5.54		6.53689	9.97			9.34597	7.58		9.34597	9.771
	6.14384	5.53		6.557	11.596			9.3751	7.57		9.3751	10.327
	6.16269	5.52		6.57712	13.815			9.40423	7.57		9.40423	10.811
	6.18155	5.5		6.59723	16.975			9.43336	7.57		9.43336	11.153
	6.20041	5.5		6.61734	20.07			9.46249	7.55		9.46249	11.31
	6.21927	5.49		6.63746	21.466			9.49162	7.55		9.49162	11.277
	6.23812	5.47		6.65757	21.211			9.52075	7.54		9.52075	11.077
	6.25698	5.46		6.67768	20.213			9.54988	7.54		9.54988	10.735
	6.27584	5.45		6.6978	19.082			9.57901	7.52		9.57901	10.276
	6.2947	5.44		6.71791	17.963			9.60814	7.52		9.60814	9.718
	6.31355	5.43		6.73802	16.572			9.63727	7.51		9.63727	9.14
	6.33241	5.41		6.75814	14.82			9.6664	7.51		9.6664	8.577
	6.35127	5.4		6.77825	13.02			9.69553	7.5		9.69553	8.067
	6.37013	5.38		6.79837	11.478			9.72466	7.49		9.72466	7.614
	6.38899	5.38		6.81848	10.365			9.75379	7.49		9.75379	7.258
	6.40784	5.37		6.83859	9.654			9.78292	7.48		9.78292	6.954
	6.4267	5.37		6.85871	9.259			9.81204	7.48		9.81204	6.731
	6.44556	5.35		6.87882	8.956			9.84117	7.46		9.84117	6.544
	6.46442	5.35		6.89893	8.637			9.8703	7.46		9.8703	6.409
	6.48327	5.35		6.91905	8.359			9.89943	7.45		9.89943	6.303
	6.50213	5.34		6.93916	8.176			9.92856	7.45		9.92856	6.232
	6.52099	5.34		6.95927	8.062			9.95769	7.44		9.95769	6.166
	6.53985	5.33		6.97939	7.826			9.98682	7.43		9.98682	6.121
	6.5587	5.32		6.9995	7.439			10.0159	7.42		10.0159	6.088
	6.57756	5.32		7.01961	6.986			10.0451	7.42		10.0451	6.06
	6.59642	5.31		7.03973	6.589			10.0742	7.41		10.0742	6.04
	6.61528	5.31		7.05984	6.311			10.1033	7.41		10.1033	6.017
	6.63414	5.31		7.07995	6.18			10.1325	7.4		10.1325	5.983
	6.65299	5.3		7.10007	6.142			10.1616	7.39		10.1616	5.972
	6.67185	5.29		7.12018	6.213			10.1907	7.39		10.1907	5.942
	6.69071	5.29		7.1403	6.314			10.2199	7.38		10.2199	5.923
	6.70957	5.29		7.16041	6.448			10.249	7.38		10.249	5.913
	6.72842	5.28		7.18052	6.599			10.2781	7.37		10.2781	5.899
	6.74728	5.28		7.20064	6.74			10.3073	7.36		10.3073	5.89
	6.76614	5.28		7.22075	6.996			10.3364	7.36		10.3364	5.896
	6.785	5.27		7.24086	7.491			10.3655	7.36		10.3655	5.914
	6.80385	5.26		7.26098	8.215			10.3946	7.35		10.3946	5.926
	6.82271	5.26		7.28109	8.822			10.4238	7.35		10.4238	5.964
	6.84157	5.26		7.3012	8.914			10.4529	7.35		10.4529	5.997
	6.86043	5.25		7.32132	8.441			10.482	7.34		10.482	6.042
	6.87929	5.24		7.34143	7.8			10.5112	7.33		10.5112	6.08
	6.89814	5.23		7.36154	7.283			10.5403	7.33		10.5403	6.116
	6.917	5.23		7.38166	6.995			10.5694	7.33		10.5694	6.14
	6.93586	5.22		7.40177	6.935			10.5986	7.32		10.5986	6.171
	6.95472	5.22		7.42188	7.069			10.6277	7.32		10.6277	6.205
	6.97357	5.21		7.442	7.427			10.6568	7.31		10.6568	6.237
	6.99243	5.2		7.46211	7.926			10.6859	7.3		10.6859	6.276
	7.01129	5.19		7.48222	8.436			10.7151	7.3		10.7151	6.329
	7.03015	5.18		7.50234	8.869			10.7442	7.3		10.7442	6.381
	7.049	5.17		7.52245	9.053			10.7733	7.29		10.7733	6.422
	7.06786	5.16		7.54257	8.93			10.8025	7.29		10.8025	6.482
	7.08672	5.15		7.56268	8.568			10.8316	7.28		10.8316	6.522
	7.10558	5.14		7.58279	8.255			10.8607	7.27		10.8607	6.56
	7.12444	5.14		7.60291	8.147			10.8899	7.27		10.8899	6.6
	7.14329	5.13		7.62302	8.331			10.919	7.27		10.919	6.626
	7.16215	5.12		7.64313	8.829			10.9481	7.26		10.9481	6.642
	7.18101	5.12		7.66325	9.48			10.9772	7.26		10.9772	6.681
	7.19987	5.11		7.68336	9.923			11.0064	7.26		11.0064	6.701
	7.21872	5.11		7.70347	9.936			11.0355	7.25		11.0355	6.721
	7.23758	5.1		7.72359	9.685			11.0646	7.24		11.0646	6.754
	7.25644	5.09		7.7437	9.471			11.0938	7.24		11.0938	6.795
	7.2753	5.09		7.76381	9.467			11.1229	7.24		11.1229	6.836
	7.29415	5.09		7.78393	9.574			11.152	7.23		11.152	6.898
	7.31301	5.08		7.80404	9.593			11.1812	7.23		11.1812	6.966
	7.33187	5.08		7.82415	9.379			11.2103	7.23		11.2103	7.045
	7.35073	5.08		7.84427	9.052			11.2394	7.22		11.2394	7.144
	7.36959	5.06		7.86438	8.749			11.2685	7.21		11.2685	7.24
	7.38844	5.06		7.88449	8.538			11.2977	7.21		11.2977	7.36
	7.4073	5.06		7.90461	8.396			11.3268	7.2		11.3268	7.483
	7.42616	5.05		7.92472	8.209			11.3559	7.2		11.3559	7.641
	7.44502	5.05		7.94484	7.978			11.385	7.2		11.385	7.81
	7.46387	5.05		7.96495	7.775			11.4142	7.19		11.4142	7.997
	7.48273	5.04		7.98506	7.624			11.4433	7.18		11.4433	8.196
	7.50159	5.03		8.00518	7.526			11.4724	7.18		11.4724	8.391
	7.52045	5.03		8.02529	7.453			11.5016	7.18		11.5016	8.573
	7.5393	5.02		8.0454	7.399			11.5307	7.17		11.5307	8.737
	7.55816	5.02		8.06552	7.363			11.5598	7.17		11.5598	8.871
	7.57702	5.02		8.08563	7.36			11.589	7.16		11.589	8.962
	7.59588	5		8.10574	7.387			11.6181	7.15		11.6181	9.018
	7.61474	5		8.12586	7.463			11.6472	7.15		11.6472	9.041
	7.63359	5		8.14597	7.565			11.6763	7.15		11.6763	9.031
	7.65245	4.99		8.16608	7.667			11.7055	7.14		11.7055	9.015
	7.67131	4.99		8.1862	7.757			11.7346	7.14		11.7346	8.972
	7.69017	4.98		8.20631	7.776			11.7637	7.13		11.7637	8.933
	7.70902	4.97		8.22642	7.727			11.7929	7.12		11.7929	8.898
	7.72788	4.97		8.24654	7.603			11.822	7.12		11.822	8.864
	7.74674	4.96		8.26665	7.441			11.8511	7.11		11.8511	8.82
	7.7656	4.96		8.28677	7.276			11.8803	7.11		11.8803	8.799
	7.78445	4.95		8.30688	7.135			11.9094	7.1		11.9094	8.774
	7.80331	4.94		8.32699	7.035			11.9385	7.09		11.9385	8.772
	7.82217	4.94		8.34711	6.975			11.9676	7.09		11.9676	8.781
	7.84103	4.93		8.36722	6.989			11.9968	7.08		11.9968	8.795
	7.85989	4.93		8.38733	7.078			12.0259	7.08		12.0259	8.812
	7.87874	4.92		8.40745	7.253			12.055	7.07		12.055	8.839
	7.8976	4.91		8.42756	7.552			12.0842	7.06		12.0842	8.841
	7.91646	4.91		8.44767	7.917			12.1133	7.06		12.1133	8.822
	7.93532	4.91		8.46779	8.21			12.1424	7.05		12.1424	8.786
	7.95417	4.9		8.4879	8.309			12.1716	7.05		12.1716	8.727
	7.97303	4.9		8.50801	8.12			12.2007	7.04		12.2007	8.669
	7.99189	4.89		8.52813	7.781			12.2298	7.04		12.2298	8.605
	8.01075	4.88		8.54824	7.413			12.2589	7.03		12.2589	8.535
	8.0296	4.88		8.56835	7.101			12.2881	7.02		12.2881	8.477
	8.04846	4.88		8.58847	6.882			12.3172	7.02		12.3172	8.426
	8.06732	4.87		8.60858	6.763			12.3463	7.02		12.3463	8.383
	8.08618	4.87		8.62869	6.77			12.3755	7.01		12.3755	8.342
	8.10504	4.87		8.64881	6.89			12.4046	7.01		12.4046	8.296
	8.12389	4.86		8.66892	7.115			12.4337	7		12.4337	8.242
	8.14275	4.85		8.68904	7.398			12.4629	7		12.4629	8.179
	8.16161	4.85		8.70915	7.696			12.492	6.99		12.492	8.116
	8.18047	4.85		8.72926	7.992			12.5211	6.99		12.5211	8.054
	8.19932	4.84		8.74938	8.188			12.5502	6.99		12.5502	7.983
	8.21818	4.84		8.76949	8.227			12.5794	6.99		12.5794	7.912
	8.23704	4.83		8.7896	8.098			12.6085	6.99		12.6085	7.844
	8.2559	4.82		8.80972	7.802			12.6376	6.99		12.6376	7.805
	8.27475	4.82		8.82983	7.437			12.6668	6.99		12.6668	7.752
	8.29361	4.82		8.84994	7.086			12.6959	6.98		12.6959	7.725
	8.31247	4.81		8.87006	6.8			12.725	6.98		12.725	7.686
	8.33133	4.81		8.89017	6.582			12.7542	6.98		12.7542	7.671
	8.35019	4.8		8.91028	6.417			12.7833	6.98		12.7833	7.66
	8.36904	4.79		8.9304	6.324			12.8124	6.98		12.8124	7.653
	8.3879	4.79		8.95051	6.31			12.8415	6.98		12.8415	7.674
	8.40676	4.78		8.97062	6.329			12.8707	6.98		12.8707	7.703
	8.42562	4.78		8.99074	6.386			12.8998	6.98		12.8998	7.722
	8.44447	4.77		9.01085	6.485			12.9289	6.98		12.9289	7.761
	8.46333	4.76		9.03096	6.593			12.9581	6.97		12.9581	7.795
	8.48219	4.76		9.05108	6.758			12.9872	6.96		12.9872	7.824
	8.50105	4.75		9.07119	6.97			13.0163	6.96		13.0163	7.85
	8.5199	4.75		9.09131	7.237			13.0455	6.95		13.0455	7.866
	8.53876	4.74		9.11142	7.564			13.0746	6.95		13.0746	7.887
	8.55762	4.73		9.13153	7.911			13.1037	6.94		13.1037	7.9
	8.57648	4.73		9.15165	8.187			13.1328	6.93		13.1328	7.93
	8.59534	4.73		9.17176	8.316			13.162	6.93		13.162	7.95
	8.61419	4.72		9.19187	8.397			13.1911	6.92		13.1911	7.983
	8.63305	4.72		9.21199	8.472			13.2202	6.92		13.2202	8.015
	8.65191	4.71		9.2321	8.551			13.2494	6.9		13.2494	8.064
	8.67077	4.7		9.25221	8.664			13.2785	6.9		13.2785	8.126
	8.68962	4.7		9.27233	8.789			13.3076	6.89		13.3076	8.197
	8.70848	4.7		9.29244	8.951			13.3368	6.89		13.3368	8.298
	8.72734	4.69		9.31255	9.112			13.3659	6.88		13.3659	8.426
	8.7462	4.69		9.33267	9.294			13.395	6.87		13.395	8.591
	8.76505	4.69		9.35278	9.478			13.4241	6.87		13.4241	8.76
	8.78391	4.69		9.37289	9.737			13.4533	6.87		13.4533	8.929
	8.80277	4.69		9.39301	10.134			13.4824	6.86		13.4824	9.065
	8.82163	4.68		9.41312	10.609			13.5115	6.86		13.5115	9.193
	8.84049	4.68		9.43323	11.118			13.5407	6.85		13.5407	9.265
	8.85934	4.67		9.45335	11.472			13.5698	6.84		13.5698	9.319
	8.8782	4.67		9.47346	11.611			13.5989	6.84		13.5989	9.349
	8.89706	4.67		9.49358	11.576			13.6281	6.84		13.6281	9.351
	8.91592	4.67		9.51369	11.429			13.6572	6.84		13.6572	9.342
	8.93477	4.67		9.5338	11.233			13.6863	6.83		13.6863	9.305
	8.95363	4.67		9.55392	11.074			13.7154	6.83		13.7154	9.265
	8.97249	4.67		9.57403	11			13.7446	6.83		13.7446	9.21
	8.99135	4.67		9.59414	11.041			13.7737	6.83		13.7737	9.149
	9.0102	4.66		9.61426	11.179			13.8028	6.82		13.8028	9.097
	9.02906	4.66		9.63437	11.422			13.832	6.81		13.832	9.045
	9.04792	4.66		9.65448	11.733			13.8611	6.81		13.8611	9.007
	9.06678	4.66		9.6746	12.106			13.8902	6.81		13.8902	8.98
	9.08563	4.66		9.69471	12.516			13.9194	6.8		13.9194	8.957
	9.10449	4.66		9.71482	12.959			13.9485	6.8		13.9485	8.948
	9.12335	4.66		9.73494	13.419			13.9776	6.8		13.9776	8.958
	9.14221	4.65		9.75505	13.972			14.0067	6.79		14.0067	8.974
	9.16107	4.64		9.77516	14.678			14.0359	6.78		14.0359	8.995
	9.17992	4.64		9.79528	15.493			14.065	6.78		14.065	9.009
	9.19878	4.64		9.81539	16.379			14.0941	6.78		14.0941	9.01
	9.21764	4.64		9.83551	17.199			14.1233	6.77		14.1233	9.021
	9.2365	4.64		9.85562	17.779			14.1524	6.77		14.1524	9.019
	9.25535	4.64		9.87573	17.965			14.1815	6.77		14.1815	9.028
	9.27421	4.63		9.89585	17.79			14.2107	6.76		14.2107	9.033
	9.29307	4.63		9.91596	17.403			14.2398	6.75		14.2398	9.044
	9.31193	4.63		9.93607	16.964			14.2689	6.75		14.2689	9.084
	9.33078	4.63		9.95619	16.553			14.298	6.74		14.298	9.114
	9.34964	4.63		9.9763	16.235			14.3272	6.74		14.3272	9.185
	9.3685	4.62		9.99641	16.057			14.3563	6.74		14.3563	9.254
	9.38736	4.62		10.0165	15.996			14.3854	6.72		14.3854	9.318
	9.40622	4.61		10.0366	16.04			14.4145	6.72		14.4145	9.387
	9.42507	4.61		10.0567	16.196			14.4437	6.72		14.4437	9.446
	9.44393	4.61		10.0769	16.405			14.4728	6.71		14.4728	9.501
	9.46279	4.61		10.097	16.657			14.5019	6.71		14.5019	9.53
	9.48165	4.61		10.1171	16.92			14.5311	6.7		14.5311	9.512
	9.5005	4.6		10.1372	17.225			14.5602	6.69		14.5602	9.506
	9.51936	4.6		10.1573	17.53			14.5893	6.69		14.5893	9.453
	9.53822	4.6		10.1774	17.87			14.6185	6.68		14.6185	9.383
	9.55708	4.6		10.1975	18.238			14.6476	6.68		14.6476	9.291
	9.57593	4.59		10.2177	18.61			14.6767	6.67		14.6767	9.174
	9.59479	4.59		10.2378	18.999			14.7058	6.66		14.7058	9.043
	9.61365	4.58		10.2579	19.354			14.735	6.66		14.735	8.909
	9.63251	4.58		10.278	19.659			14.7641	6.66		14.7641	8.712
	9.65137	4.58		10.2981	19.839			14.7932	6.65		14.7932	8.623
	9.67022	4.58		10.3182	19.879			14.8224	6.65		14.8224	9.012
	9.68908	4.57		10.3383	19.824			14.8515	6.65		14.8515	9.022
	9.70794	4.57		10.3585	19.648			14.8806	6.64		14.8806	9.04
	9.7268	4.57		10.3786	19.421			14.9098	6.64		14.9098	8.847
	9.74565	4.57		10.3987	19.179			14.9389	6.63		14.9389	8.698
	9.76451	4.57		10.4188	18.967			14.968	6.63		14.968	8.559
	9.78337	4.56		10.4389	18.782			14.9971	6.62		14.9971	8.463
	9.80223	4.56		10.459	18.654			15.0263	6.62		15.0263	8.389
	9.82108	4.55		10.4791	18.642			15.0554	6.62		15.0554	8.341
	9.83994	4.55		10.4992	18.632			15.0845	6.62		15.0845	8.298
	9.8588	4.55		10.5194	18.683			15.1137	6.61		15.1137	8.314
	9.87766	4.55		10.5395	18.816			15.1428	6.61		15.1428	8.359
	9.89652	4.54		10.5596	18.987			15.1719	6.61		15.1719	8.403
	9.91537	4.54		10.5797	19.198			15.2011	6.6		15.2011	8.367
	9.93423	4.54		10.5998	19.465			15.2302	6.59		15.2302	8.265
	9.95309	4.54		10.6199	19.786			15.2593	6.59		15.2593	8.143
	9.97195	4.53		10.6401	20.121			15.2884	6.59		15.2884	8.011
	9.9908	4.53		10.6602	20.46			15.3176	6.59		15.3176	7.849
	10.0097	4.52		10.6803	20.807			15.3467	6.61		15.3467	7.693
	10.0285	4.52		10.7004	21.121			15.3758	6.62		15.3758	7.541
	10.0474	4.52		10.7205	21.367			15.405	6.62		15.405	7.368
	10.0662	4.52		10.7406	21.669			15.4341	6.62		15.4341	7.219
	10.0851	4.52		10.7607	21.992			15.4632	6.61		15.4632	7.096
	10.1039	4.51		10.7808	22.275			15.4924	6.61		15.4924	6.983
	10.1228	4.51		10.801	22.574			15.5215	6.59		15.5215	6.876
	10.1417	4.51		10.8211	22.896			15.5506	6.59		15.5506	6.781
	10.1605	4.5		10.8412	23.224			15.5797	6.58		15.5797	6.697
	10.1794	4.5		10.8613	23.46			15.6089	6.57		15.6089	6.635
	10.1982	4.49		10.8814	23.804			15.638	6.56		15.638	6.598
	10.2171	4.49		10.9015	24.109			15.6671	6.56		15.6671	6.562
	10.236	4.49		10.9216	24.367			15.6963	6.55		15.6963	6.537
	10.2548	4.48		10.9418	24.657			15.7254	6.55		15.7254	6.529
	10.2737	4.48		10.9619	24.952			15.7545	6.54		15.7545	6.52
	10.2925	4.48		10.982	25.216			15.7837	6.53		15.7837	6.508
	10.3114	4.48		11.0021	25.397			15.8128	6.53		15.8128	6.515
	10.3302	4.47		11.0222	25.607			15.8419	6.53		15.8419	6.518
	10.3491	4.46		11.0423	25.697			15.871	6.52		15.871	6.508
	10.368	4.46		11.0624	25.704			15.9002	6.52		15.9002	6.519
	10.3868	4.46		11.0825	25.633			15.9293	6.52		15.9293	6.529
	10.4057	4.46		11.1027	25.488			15.9584	6.51		15.9584	6.524
	10.4245	4.46		11.1228	25.313			15.9876	6.5		15.9876	6.517
	10.4434	4.46		11.1429	25.042			16.0167	6.5		16.0167	6.507
	10.4622	4.45		11.163	24.778			16.0458	6.5		16.0458	6.503
	10.4811	4.45		11.1831	24.437			16.075	6.49		16.075	6.496
	10.5	4.45		11.2032	24.035			16.1041	6.49		16.1041	6.497
	10.5188	4.45		11.2233	23.664			16.1332	6.49		16.1332	6.488
	10.5377	4.45		11.2434	23.307			16.1623	6.49		16.1623	6.481
	10.5565	4.45		11.2636	22.95			16.1915	6.49		16.1915	6.48
	10.5754	4.45		11.2837	22.57			16.2206	6.48		16.2206	6.486
	10.5943	4.44		11.3038	22.25			16.2497	6.47		16.2497	6.501
	10.6131	4.44		11.3239	21.867			16.2789	6.47		16.2789	6.538
	10.632	4.43		11.344	21.458			16.308	6.47		16.308	6.614
	10.6508	4.43		11.3641	21.001			16.3371	6.47		16.3371	6.714
	10.6697	4.43		11.3842	20.534			16.3663	6.47		16.3663	6.844
	10.6885	4.43		11.4044	20.069			16.3954	6.46		16.3954	7.004
	10.7074	4.43		11.4245	19.602			16.4245	6.46		16.4245	7.192
	10.7263	4.43		11.4446	19.254			16.4536	6.46		16.4536	7.351
	10.7451	4.43		11.4647	18.957			16.4828	6.46		16.4828	7.462
	10.764	4.42		11.4848	18.722			16.5119	6.45		16.5119	7.54
	10.7828	4.42		11.5049	18.542			16.541	6.45		16.541	7.51
	10.8017	4.42		11.525	18.409			16.5702	6.44		16.5702	7.41
	10.8205	4.42		11.5451	18.292			16.5993	6.44		16.5993	7.255
	10.8394	4.42		11.5653	18.201			16.6284	6.44		16.6284	7.104
	10.8583	4.41		11.5854	18.086			16.6576	6.44		16.6576	6.95
	10.8771	4.41		11.6055	17.975			16.6867	6.43		16.6867	6.794
	10.896	4.4		11.6256	17.83			16.7158	6.43		16.7158	6.625
	10.9148	4.4		11.6457	17.714			16.7449	6.43		16.7449	6.463
	10.9337	4.4		11.6658	17.617			16.7741	6.43		16.7741	6.299
	10.9526	4.4		11.686	17.548			16.8032	6.43		16.8032	6.126
	10.9714	4.4		11.7061	17.503			16.8323	6.42		16.8323	5.963
	10.9903	4.39		11.7262	17.51			16.8615	6.41		16.8615	5.816
	11.0091	4.39		11.7463	17.514			16.8906	6.41		16.8906	5.685
	11.028	4.39		11.7664	17.489			16.9197	6.41		16.9197	5.57
	11.0468	4.39		11.7865	17.479			16.9489	6.41		16.9489	5.485
	11.0657	4.39		11.8066	17.448			16.978	6.41		16.978	5.451
	11.0846	4.39		11.8267	17.407			17.0071	6.4		17.0071	5.406
	11.1034	4.38		11.8469	17.368			17.0362	6.4		17.0362	5.378
	11.1223	4.37		11.867	17.364			17.0654	6.4		17.0654	5.361
	11.1411	4.37		11.8871	17.401			17.0945	6.4		17.0945	5.34
	11.16	4.37		11.9072	17.445			17.1236	6.4		17.1236	5.322
	11.1788	4.37		11.9273	17.543			17.1528	6.39		17.1528	5.315
	11.1977	4.37		11.9474	17.669			17.1819	6.38		17.1819	5.298
	11.2165	4.36		11.9675	17.802			17.211	6.38		17.211	5.301
	11.2354	4.36		11.9877	17.919			17.2401	6.38		17.2401	5.292
	11.2543	4.36		12.0078	18.049			17.2693	6.38		17.2693	5.295
	11.2731	4.36		12.0279	18.149			17.2984	6.37		17.2984	5.282
	11.292	4.36		12.048	18.202			17.3275	6.37		17.3275	5.29
	11.3108	4.35		12.0681	18.26			17.3567	6.37		17.3567	5.276
	11.3297	4.34		12.0882	18.287			17.3858	6.37		17.3858	5.287
	11.3486	4.34		12.1083	18.296			17.4149	6.36		17.4149	5.289
	11.3674	4.34		12.1284	18.261			17.444	6.36		17.444	5.296
	11.3863	4.34		12.1486	18.214			17.4732	6.35		17.4732	5.296
	11.4051	4.34		12.1687	18.158			17.5023	6.35		17.5023	5.31
	11.424	4.33		12.1888	18.064			17.5314	6.35		17.5314	5.316
	11.4428	4.33		12.2089	17.979			17.5606	6.35		17.5606	5.319
	11.4617	4.33		12.229	17.874			17.5897	6.34		17.5897	5.347
	11.4806	4.33		12.2491	17.805			17.6188	6.34		17.6188	5.359
	11.4994	4.32		12.2692	17.743			17.648	6.34		17.648	5.378
	11.5183	4.32		12.2894	17.736			17.6771	6.34		17.6771	5.412
	11.5371	4.31		12.3095	17.79			17.7062	6.33		17.7062	5.426
	11.556	4.31		12.3296	17.815			17.7353	6.32		17.7353	5.462
	11.5748	4.31		12.3497	17.916			17.7645	6.32		17.7645	5.496
	11.5937	4.31		12.3698	18.026			17.7936	6.32		17.7936	5.515
	11.6126	4.31		12.3899	18.14			17.8227	6.32		17.8227	5.55
	11.6314	4.31		12.41	18.272			17.8519	6.32		17.8519	5.575
	11.6503	4.3		12.4301	18.445			17.881	6.32		17.881	5.594
	11.6691	4.3		12.4503	18.662			17.9101	6.31		17.9101	5.61
	11.688	4.3		12.4704	18.824			17.9393	6.31		17.9393	5.616
	11.7068	4.3		12.4905	19.057			17.9684	6.31		17.9684	5.617
	11.7257	4.3		12.5106	19.339			17.9975	6.31		17.9975	5.61
	11.7446	4.3		12.5307	19.629			18.0266	6.31		18.0266	5.614
	11.7634	4.29		12.5508	20.017			18.0558	6.3		18.0558	5.606
	11.7823	4.29		12.5709	20.439			18.0849	6.3		18.0849	5.591
	11.8011	4.29		12.5911	20.849			18.114	6.29		18.114	5.591
	11.82	4.28		12.6112	21.147			18.1432	6.29		18.1432	5.579
	11.8389	4.28		12.6313	21.329			18.1723	6.29		18.1723	5.56
	11.8577	4.28		12.6514	21.26			18.2014	6.29		18.2014	5.549
	11.8766	4.28		12.6715	20.969			18.2306	6.29		18.2306	5.546
	11.8954	4.28		12.6916	20.447			18.2597	6.29		18.2597	5.55
	11.9143	4.28		12.7117	19.835			18.2888	6.28		18.2888	5.546
	11.9331	4.28		12.7318	19.199			18.318	6.28		18.318	5.554
	11.952	4.27		12.752	18.609			18.3471	6.28		18.3471	5.56
	11.9709	4.27		12.7721	18.079			18.3762	6.28		18.3762	5.574
	11.9897	4.27		12.7922	17.608			18.4053	6.28		18.4053	5.589
	12.0086	4.27		12.8123	17.191			18.4345	6.28		18.4345	5.606
	12.0274	4.27		12.8324	16.768			18.4636	6.28		18.4636	5.637
	12.0463	4.27		12.8525	16.422			18.4927	6.27		18.4927	5.657
	12.0651	4.27		12.8726	16.1			18.5219	6.27		18.5219	5.69
	12.084	4.27		12.8928	15.824			18.551	6.26		18.551	5.723
	12.1029	4.26		12.9129	15.62			18.5801	6.26		18.5801	5.766
	12.1217	4.26		12.933	15.473			18.6093	6.26		18.6093	5.803
	12.1406	4.26		12.9531	15.391			18.6384	6.26		18.6384	5.834
	12.1594	4.25		12.9732	15.365			18.6675	6.26		18.6675	5.87
	12.1783	4.25		12.9933	15.418			18.6966	6.26		18.6966	5.907
	12.1972	4.25		13.0134	15.51			18.7258	6.26		18.7258	5.937
	12.216	4.25		13.0335	15.64			18.7549	6.25		18.7549	5.954
	12.2349	4.25		13.0537	15.81			18.784	6.25		18.784	5.966
	12.2537	4.25		13.0738	15.999			18.8132	6.25		18.8132	5.955
	12.2726	4.25		13.0939	16.155			18.8423	6.25		18.8423	5.941
	12.2914	4.25		13.114	16.315			18.8714	6.25		18.8714	5.912
	12.3103	4.24		13.1341	16.485			18.9005	6.25		18.9005	5.886
	12.3292	4.24		13.1542	16.672			18.9297	6.25		18.9297	5.842
	12.348	4.24		13.1744	16.83			18.9588	6.25		18.9588	5.796
	12.3669	4.24		13.1945	17.069			18.9879	6.24		18.9879	5.738
	12.3857	4.24		13.2146	17.333			19.0171	6.24		19.0171	5.7
	12.4046	4.24		13.2347	17.589			19.0462	6.24		19.0462	5.647
	12.4235	4.24		13.2548	17.907			19.0753	6.24		19.0753	5.6
	12.4423	4.23		13.2749	18.239			19.1044	6.24		19.1044	5.573
	12.4612	4.23		13.295	18.585			19.1336	6.24		19.1336	5.522
	12.48	4.22		13.3151	18.893			19.1627	6.24		19.1627	5.499
	12.4989	4.22		13.3353	19.28			19.1918	6.23		19.1918	5.471
	12.5177	4.22		13.3554	19.68			19.221	6.23		19.221	5.449
	12.5366	4.22		13.3755	20.072			19.2501	6.22		19.2501	5.424
	12.5555	4.22		13.3956	20.497			19.2792	6.22		19.2792	5.414
	12.5743	4.22		13.4157	20.891			19.3084	6.22		19.3084	5.405
	12.5932	4.22		13.4358	21.208			19.3375	6.22		19.3375	5.398
	12.612	4.22		13.4559	21.379			19.3666	6.22		19.3666	5.39
	12.6309	4.21		13.4761	21.383			19.3957	6.22		19.3957	5.4
	12.6497	4.21		13.4962	21.139			19.4249	6.22		19.4249	5.387
	12.6686	4.21		13.5163	20.679			19.454	6.21		19.454	5.382
	12.6875	4.21		13.5364	20.035			19.4831	6.21		19.4831	5.371
	12.7063	4.21		13.5565	19.275			19.5123	6.21		19.5123	5.375
	12.7252	4.21		13.5766	18.467			19.5414	6.21		19.5414	5.359
	12.744	4.21		13.5967	17.657			19.5705	6.21		19.5705	5.348
	12.7629	4.2		13.6168	16.889			19.5997	6.21		19.5997	5.33
	12.7817	4.2		13.637	16.137			19.6288	6.2		19.6288	5.307
	12.8006	4.19		13.6571	15.481			19.6579	6.2		19.6579	5.283
	12.8195	4.19		13.6772	14.874			19.687	6.19		19.687	5.263
	12.8383	4.19		13.6973	14.358			19.7162	6.19		19.7162	5.244
	12.8572	4.19		13.7174	13.881			19.7453	6.19		19.7453	5.217
	12.876	4.19		13.7375	13.485			19.7744	6.19		19.7744	5.19
	12.8949	4.19		13.7576	13.118			19.8036	6.19		19.8036	5.166
	12.9138	4.19		13.7777	12.756			19.8327	6.19		19.8327	5.137
	12.9326	4.19		13.7979	12.428			19.8618	6.18		19.8618	5.116
	12.9515	4.18		13.818	12.126			19.891	6.18		19.891	5.106
	12.9703	4.18		13.8381	11.849			19.9201	6.18		19.9201	5.076
	12.9892	4.18		13.8582	11.599			19.9492	6.18		19.9492	5.057
	13.008	4.18		13.8783	11.383			19.9783	6.18		19.9783	5.056
	13.0269	4.18		13.8984	11.215			20.0075	6.17		20.0075	5.035
	13.0457	4.18		13.9185	11.036
	13.0646	4.17		13.9387	10.901
	13.0835	4.17		13.9588	10.746
	13.1023	4.16		13.9789	10.595
	13.1212	4.16		13.999	10.404
	13.14	4.16		14.0191	10.181
	13.1589	4.16		14.0392	9.956
	13.1777	4.16		14.0593	9.687
	13.1966	4.15		14.0795	9.431
	13.2155	4.15		14.0996	9.179
	13.2343	4.15		14.1197	8.954
	13.2532	4.15		14.1398	8.747
	13.272	4.15		14.1599	8.568
	13.2909	4.15		14.18	8.431
	13.3098	4.14		14.2001	8.308
	13.3286	4.14		14.2203	8.189
	13.3475	4.13		14.2404	8.098
	13.3663	4.13		14.2605	8.039
	13.3852	4.13		14.2806	7.986
	13.404	4.13		14.3007	7.949
	13.4229	4.13		14.3208	7.922
	13.4418	4.13		14.3409	7.903
	13.4606	4.13		14.361	7.903
	13.4795	4.13		14.3812	7.903
	13.4983	4.12		14.4013	7.924
	13.5172	4.12		14.4214	7.964
	13.536	4.12		14.4415	8.004
	13.5549	4.12		14.4616	8.061
	13.5738	4.12		14.4817	8.127
	13.5926	4.12		14.5018	8.162
	13.6115	4.12		14.522	8.201
	13.6303	4.12		14.5421	8.217
	13.6492	4.12		14.5622	8.204
	13.668	4.11		14.5823	8.16
	13.6869	4.11		14.6024	8.097
	13.7058	4.11		14.6225	8.004
	13.7246	4.11		14.6426	7.896
	13.7435	4.1		14.6628	7.759
	13.7623	4.1		14.6829	7.614
	13.7812	4.1		14.703	7.459
	13.8001	4.1		14.7231	7.301
	13.8189	4.1		14.7432	7.163
	13.8378	4.1		14.7633	7.005
	13.8566	4.1		14.7834	6.857
	13.8755	4.1		14.8035	6.735
	13.8943	4.1		14.8237	6.626
	13.9132	4.09		14.8438	6.514
	13.9321	4.09		14.8639	6.431
	13.9509	4.09		14.884	6.364
	13.9698	4.09		14.9041	6.303
	13.9886	4.09		14.9242	6.249
	14.0075	4.09		14.9443	6.21
	14.0264	4.09		14.9644	6.173
	14.0452	4.09		14.9846	6.144
	14.0641	4.08		15.0047	6.126
	14.0829	4.08		15.0248	6.103
	14.1018	4.08		15.0449	6.091
	14.1206	4.08		15.065	6.078
	14.1395	4.07		15.0851	6.066
	14.1584	4.07		15.1052	6.052
	14.1772	4.07		15.1254	6.058
	14.1961	4.07		15.1455	6.041
	14.2149	4.07		15.1656	6.054
	14.2338	4.07		15.1857	6.056
	14.2526	4.07		15.2058	6.055
	14.2715	4.07		15.2259	6.066
	14.2904	4.07		15.246	6.088
	14.3092	4.07		15.2661	6.091
	14.3281	4.06		15.2863	6.108
	14.3469	4.06		15.3064	6.132
	14.3658	4.06		15.3265	6.144
	14.3847	4.06		15.3466	6.144
	14.4035	4.06		15.3667	6.168
	14.4224	4.06		15.3868	6.178
	14.4412	4.06		15.407	6.187
	14.4601	4.06		15.4271	6.206
	14.4789	4.06		15.4472	6.24
	14.4978	4.06		15.4673	6.27
	14.5167	4.05		15.4874	6.285
	14.5355	4.05		15.5075	6.31
	14.5544	4.05		15.5276	6.35
	14.5732	4.05		15.5477	6.385
	14.5921	4.05		15.5678	6.425
	14.6109	4.05		15.588	6.474
	14.6298	4.05		15.6081	6.518
	14.6486	4.05		15.6282	6.569
	14.6675	4.04		15.6483	6.604
	14.6864	4.04		15.6684	6.665
	14.7052	4.04		15.6885	6.69
	14.7241	4.04		15.7087	6.731
	14.7429	4.04		15.7288	6.77
	14.7618	4.04		15.7489	6.818
	14.7807	4.04		15.769	6.842
	14.7995	4.04		15.7891	6.885
	14.8184	4.04		15.8092	6.915
	14.8372	4.04		15.8293	6.958
	14.8561	4.03		15.8494	6.992
	14.875	4.03		15.8696	7.026
	14.8938	4.03		15.8897	7.057
	14.9127	4.03		15.9098	7.075
	14.9315	4.03		15.9299	7.124
	14.9504	4.03		15.95	7.141
	14.9692	4.03		15.9701	7.167
	14.9881	4.03		15.9902	7.201
	15.0069	4.03		16.0103	7.224
	15.0258	4.03		16.0305	7.251
	15.0447	4.03		16.0506	7.282
	15.0635	4.03		16.0707	7.311
	15.0824	4.03		16.0908	7.334
	15.1012	4.02		16.1109	7.358
	15.1201	4.02		16.131	7.375
	15.1389	4.02		16.1512	7.388
	15.1578	4.02		16.1713	7.403
	15.1767	4.02		16.1914	7.4
	15.1955	4.02		16.2115	7.392
	15.2144	4.02		16.2316	7.368
	15.2332	4.02		16.2517	7.331
	15.2521	4.02		16.2718	7.291
	15.271	4.02		16.2919	7.233
	15.2898	4.01		16.312	7.17
	15.3087	4.01		16.3322	7.088
	15.3275	4.01		16.3523	7.037
	15.3464	4.01		16.3724	6.961
	15.3652	4.01		16.3925	6.882
	15.3841	4.01		16.4126	6.81
	15.403	4.01		16.4327	6.748
	15.4218	4.01		16.4529	6.677
	15.4407	4.01		16.473	6.608
	15.4595	4.01		16.4931	6.55
	15.4784	4		16.5132	6.476
	15.4972	4		16.5333	6.421
	15.5161	4		16.5534	6.367
	15.535	4		16.5735	6.317
	15.5538	4		16.5936	6.282
	15.5727	4		16.6138	6.243
	15.5915	3.99		16.6339	6.218
	15.6104	3.99		16.654	6.189
	15.6293	3.99		16.6741	6.165
	15.6481	3.99		16.6942	6.141
	15.667	3.99		16.7143	6.129
	15.6858	3.98		16.7344	6.104
	15.7047	3.98		16.7545	6.089
	15.7235	3.98		16.7747	6.08
	15.7424	3.98		16.7948	6.073
	15.7613	3.98		16.8149	6.053
	15.7801	3.98		16.835	6.031
	15.799	3.98		16.8551	6.012
	15.8178	3.98		16.8752	6.002
	15.8367	3.98		16.8954	5.976
	15.8555	3.98		16.9155	5.954
	15.8744	3.98		16.9356	5.929
	15.8933	3.98		16.9557	5.907
	15.9121	3.98		16.9758	5.872
	15.931	3.98		16.9959	5.841
	15.9498	3.98		17.016	5.824
	15.9687	3.98		17.0361	5.795
	15.9876	3.97		17.0562	5.771
	16.0064	3.97		17.0764	5.753
	16.0253	3.97		17.0965	5.723
	16.0441	3.97		17.1166	5.7
	16.063	3.97		17.1367	5.676
	16.0818	3.97		17.1568	5.661
	16.1007	3.97		17.1769	5.628
	16.1196	3.97		17.1971	5.603
	16.1384	3.97		17.2172	5.581
	16.1573	3.97		17.2373	5.557
	16.1761	3.97		17.2574	5.527
	16.195	3.97		17.2775	5.506
	16.2138	3.97		17.2976	5.49
	16.2327	3.97		17.3177	5.465
	16.2516	3.97		17.3378	5.512
	16.2704	3.97		17.358	7.179
	16.2893	3.97		17.3781	7.2
	16.3081	3.97		17.3982	6.513
	16.327	3.96		17.4183	6.172
	16.3458	3.96		17.4384	5.981
	16.3647	3.96		17.4585	5.86
	16.3836	3.96		17.4786	5.782
	16.4024	3.96		17.4988	5.692
	16.4213	3.96		17.5189	5.656
	16.4401	3.96		17.539	5.62
	16.459	3.96		17.5591	5.633
	16.4779	3.96		17.5792	5.636
	16.4967	3.96		17.5993	5.612
	16.5156	3.96		17.6194	5.607
	16.5344	3.96		17.6395	5.566
	16.5533	3.96		17.6597	5.487
	16.5721	3.96		17.6798	5.438
	16.591	3.96		17.6999	5.401
	16.6099	3.96		17.72	5.365
	16.6287	3.96		17.7401	5.363
	16.6476	3.96		17.7602	5.343
	16.6664	3.96		17.7803	5.345
	16.6853	3.96		17.8005	5.322
	16.7041	3.95
	16.723	3.95
	16.7419	3.95
	16.7607	3.95
	16.7796	3.95
	16.7984	3.95
	16.8173	3.95
	16.8361	3.95
	16.855	3.95
	16.8739	3.95
	16.8927	3.95
	16.9116	3.95
	16.9304	3.95
	16.9493	3.95
	16.9682	3.95
	16.987	3.95
	17.0059	3.95
	17.0247	3.95
	17.0436	3.95
	17.0624	3.95
	17.0813	3.95
	17.1001	3.95
	17.119	3.95
	17.1379	3.95
	17.1567	3.95
	17.1756	3.95
	17.1944	3.95
	17.2133	3.95
	17.2322	3.95
	17.251	3.95
	17.2699	3.95
	17.2887	3.95
	17.3076	3.95
	17.3265	3.95
	17.3453	3.95
	17.3642	3.95
	17.383	3.95
	17.4019	3.95
	17.4207	3.95
	17.4396	3.95
	17.4584	3.95
	17.4773	3.95
	17.4962	3.95
	17.515	3.95
	17.5339	3.95
	17.5527	3.95
	17.5716	3.95
	17.5905	3.95
	17.6093	3.95
	17.6282	3.95
	17.647	3.95
	17.6659	3.95
	17.6847	3.95
	17.7036	3.95
	17.7225	3.95
	17.7413	3.95
	17.7602	3.95
	17.779	3.95
	17.7979	3.95
	17.8167	3.95

## Sheet: Supplementary Fig. 4
Supplementary Fig.4
RpoA			PGL			6PGDH
Time (s)	uWatts		Time (s)	uWatts		Time (s)	uWatts
5	0.00299		5	0.00567		5	0.000927318
10	-0.00175		10	0.00261		10	0.000512814
15	-0.00154		15	-0.00404		15	0.000548066
20	-0.00177		20	-0.0013		20	0.00136
25	-0.00099799		25	4.42645e-05		25	0.00318
30	-0.00193		30	0.000934525		30	0.00261
35	0.000820504		35	0.00352		35	-0.00109
40	0.000657252		40	0.00142		40	-0.00142
45	3.45737e-05		45	0.0019		45	-0.00195
50	-0.000144016		50	-0.00328		50	-0.000349441
55	5.49024e-05		55	-0.00446		55	-0.00142
60	0.00246		60	-0.00457		60	0.00124
65	-0.0067		65	-0.12079		65	0.00165
70	-0.14972		70	-0.54973		70	-0.11033
75	-0.16375		75	-0.24684		75	-0.12894
80	-0.08621		80	-0.06727		80	-0.04738
85	-0.05091		85	-0.02098		85	-0.0173
90	-0.03156		90	-0.0098		90	-0.00996
95	-0.01927		95	-0.00713		95	-0.00782
100	-0.01247		100	-0.00331		100	-0.00244
105	-0.00936		105	-0.00641		105	-0.00321
110	-0.00448		110	-0.0067		110	-0.00272
115	-0.00249		115	-0.00324		115	-0.000589416
120	0.00101		120	-0.00694		120	6.02693e-05
125	0.0012		125	-0.00788		125	-0.000844234
130	0.00311		130	-0.0148		130	0.00288
135	0.00133		135	-0.0193		135	0.00272
140	0.00135		140	-0.0241		140	0.00254
145	0.0038		145	-0.02207		145	0.00165
150	0.00516		150	-0.0215		150	-0.0018
155	0.00653		155	-0.2043		155	-0.00099421
160	0.00784		160	-1.75992		160	-0.18187
165	-0.0276		165	-1.47018		165	-0.25204
170	-0.67186		170	-0.50504		170	-0.11853
175	-0.70436		175	-0.18903		175	-0.05272
180	-0.38594		180	-0.06666		180	-0.02332
185	-0.25605		185	-0.01452		185	-0.00939
190	-0.18721		190	0.00918		190	-0.00292
195	-0.14208		195	0.01912		195	-0.00127
200	-0.11009		200	0.02441		200	-0.000500323
205	-0.08657		205	0.02726		205	0.00252
210	-0.06685		210	0.02354		210	0.00158
215	-0.05387		215	0.01613		215	-0.00575
220	-0.04092		220	0.01144		220	-0.00219
225	-0.03051		225	0.01172		225	-0.00111
230	-0.02261		230	0.00979		230	-0.000822096
235	-0.01405		235	0.00435		235	-0.00241
240	-0.00798		240	0.00047039		240	-0.00468
245	-0.00263		245	-0.14942		245	-0.00654
250	-0.00062063		250	-1.55267		250	-0.16431
255	0.00439		255	-1.38997		255	-0.22492
260	0.00865		260	-0.48045		260	-0.11541
265	-0.01563		265	-0.1798		265	-0.06032
270	-0.54544		270	-0.06224		270	-0.0283
275	-0.57258		275	-0.01281		275	-0.01412
280	-0.31848		280	0.01034		280	-0.00597
285	-0.22113		285	0.01782		285	-0.00285
290	-0.16745		290	0.01686		290	-0.000426598
295	-0.13345		295	0.01678		295	-0.00127
300	-0.10729		300	0.01642		300	-0.000298797
305	-0.08686		305	0.01025		305	0.00135
310	-0.07137		310	0.00773		310	-0.0038
315	-0.05582		315	0.00287		315	-0.00181
320	-0.04657		320	0.00206		320	0.00784
325	-0.03668		325	-0.00118		325	0.00427
330	-0.02769		330	-0.00139		330	0.00301
335	-0.01899		335	-0.1311		335	2.96382e-05
340	-0.01456		340	-1.42494		340	-0.14531
345	-0.0113		345	-1.33507		345	-0.21234
350	-0.00272		350	-0.47555		350	-0.10807
355	0.00249		355	-0.18227		355	-0.05559
360	0.00195		360	-0.072		360	-0.02575
365	-0.01368		365	-0.02397		365	-0.01317
370	-0.43838		370	-0.00208		370	-0.00371
375	-0.42982		375	0.00557		375	-0.00246
380	-0.22553		380	0.00834		380	-0.00156
385	-0.15713		385	0.01129		385	0.000653255
390	-0.12134		390	0.01013		390	0.000707243
395	-0.09653		395	0.00503		395	-7.51168e-05
400	-0.07992		400	0.00441		400	-0.00128
405	-0.0657		405	0.00332		405	0.00469
410	-0.05477		410	0.00212		410	0.00583
415	-0.04643		415	0.00115		415	0.00296
420	-0.03772		420	-0.00332		420	0.000298015
425	-0.03098		425	-0.12838		425	-0.000724778
430	-0.02519		430	-1.32751		430	-0.13678
435	-0.01759		435	-1.29858		435	-0.19985
440	-0.01347		440	-0.49244		440	-0.09951
445	-0.00937		445	-0.19614		445	-0.05339
450	-0.00664		450	-0.08787		450	-0.02835
455	-0.00242		455	-0.03762		455	-0.01494
460	0.00016478		460	-0.01391		460	-0.00854
465	-0.01414		465	-0.00143		465	-0.00347
470	-0.36561		470	-0.000902055		470	-0.00355
475	-0.31767		475	0.00191		475	-0.000297204
480	-0.13867		480	0.00489		480	0.0039
485	-0.09239		485	0.00235		485	0.00207
490	-0.07288		490	0.00166		490	0.000423658
495	-0.05614		495	0.00163		495	4.77477e-06
500	-0.04763		500	-0.00166		500	-0.00367
505	-0.03898		505	-0.000194405		505	-0.00425
510	-0.03245		510	0.000468152		510	-0.00314
515	-0.02614		515	-0.09063		515	-0.00191
520	-0.02043		520	-1.15938		520	-0.12278
525	-0.01542		525	-1.2565		525	-0.19891
530	-0.01071		530	-0.51614		530	-0.08918
535	-0.00918		535	-0.21486		535	-0.04669
540	-0.00657		540	-0.09724		540	-0.02325
545	-0.00304		545	-0.041		545	-0.01552
550	-0.00274		550	-0.0183		550	-0.00643
555	0.000247479		555	-0.00415		555	-0.00214
560	0.000822077		560	0.000665393		560	0.0015
565	-0.00993		565	0.00211		565	-0.000997253
570	-0.30938		570	0.00396		570	-0.0024
575	-0.2505		575	0.00404		575	-0.00383
580	-0.07834		580	0.00253		580	-0.00099387
585	-0.04857		585	0.00138		585	-0.000654386
590	-0.03758		590	0.0012		590	-0.00333
595	-0.03147		595	0.00087173		595	-0.00248
600	-0.02404		600	0.000360233		600	-0.00366
605	-0.01951		605	-0.07606		605	-0.00496
610	-0.01296		610	-1.00992		610	-0.12083
615	-0.01435		615	-1.16984		615	-0.19268
620	-0.01252		620	-0.53064		620	-0.08227
625	-0.00754		625	-0.23135		625	-0.03957
630	-0.00437		630	-0.11178		630	-0.02224
635	-0.00181		635	-0.05588		635	-0.01074
640	-0.000673729		640	-0.02651		640	-0.00894
645	0.000934872		645	-0.01035		645	-0.00508
650	0.00157		650	-0.00303		650	-0.0011
655	0.00284		655	-0.00088589		655	0.000737616
660	0.00533		660	-0.00106		660	-0.00358
665	-0.00698		665	0.000100032		665	0.00212
670	-0.27554		670	0.00113		670	0.00897
675	-0.22325		675	0.0034		675	0.00299
680	-0.05488		680	0.0009328		680	0.00131
685	-0.0266		685	0.00192		685	0.000128295
690	-0.02089		690	0.00147		690	0.000159864
695	-0.01748		695	-0.05349		695	-0.002
700	-0.01603		700	-0.81448		700	-0.11056
705	-0.01381		705	-1.04487		705	-0.19996
710	-0.01025		710	-0.54016		710	-0.08303
715	-0.00607		715	-0.25331		715	-0.03846
720	-0.00634		720	-0.12683		720	-0.02132
725	-0.00524		725	-0.06666		725	-0.01025
730	-0.00469		730	-0.0373		730	-0.00036084
735	0.00089749		735	-0.02022		735	-0.00101
740	0.00317		740	-0.0111		740	-0.0016
745	0.0018		745	-0.00464		745	-0.00241
750	0.00431		750	-0.00417		750	0.000270775
755	0.00217		755	-0.00368		755	0.00102
760	0.00177		760	-0.00444		760	0.000749315
765	-0.00715		765	-0.0025		765	-3.18516e-06
770	-0.26012		770	-0.00244		770	-0.000797498
775	-0.21388		775	-0.00391		775	-0.000784161
780	-0.04324		780	0.000537384		780	-0.000434133
785	-0.01514		785	-0.04859		785	-0.000107295
790	-0.01315		790	-0.64627		790	-0.10839
795	-0.01272		795	-0.81358		795	-0.21508
800	-0.01246		800	-0.4493		800	-0.08495
805	-0.01191		805	-0.23387		805	-0.03346
810	-0.01106		810	-0.13254		810	-0.01316
815	-0.00732		815	-0.07794		815	-0.00584
820	-0.00631		820	-0.05187		820	-0.0017
825	-0.00543		825	-0.03312		825	-0.000904577
830	-0.00268		830	-0.01769		830	0.003
835	-0.000511199		835	-0.01278		835	0.000716791
840	-0.00123		840	-0.00812		840	-0.000445148
845	0.000380749		845	-0.00286		845	-5.33141e-05
850	-0.00101		850	-0.0028		850	-0.000976853
855	0.00303		855	0.00156		855	0.00164
860	0.00267		860	7.18129e-05		860	-9.09583e-05
865	-0.00395		865	-0.00125		865	-0.0014
870	-0.2488		870	0.00179		870	-0.00213
875	-0.21477		875	-0.03143		875	-0.001
880	-0.03551		880	-0.45911		880	-0.10397
885	-0.00666		885	-0.56466		885	-0.23098
890	-0.00546		890	-0.30387		890	-0.09946
895	-0.00654		895	-0.16539		895	-0.03606
900	-0.00836		900	-0.09647		900	-0.01372
905	-0.00744		905	-0.05919		905	-0.00443
910	-0.00686		910	-0.04105		910	2.75189e-05
915	-0.00654		915	-0.02417		915	0.00265
920	-0.00528		920	-0.01661		920	0.0027
925	-0.00249		925	-0.01117		925	0.0041
930	-7.65704e-05		930	-0.00829		930	0.00269
935	-0.000598648		935	-0.00569		935	0.00017262
940	0.00219		940	-0.0036		940	-0.00183
945	0.00259		945	-0.000164884		945	0.000306863
950	0.00416		950	-0.000712177		950	0.000756498
955	0.00636		955	-0.01049		955	-0.000821632
960	0.00895		960	-0.01091		960	-0.000947369
965	0.00257		965	-0.03058		965	-0.00144
970	-0.22343		970	-0.36511		970	-0.09696
975	-0.20882		975	-0.40676		975	-0.23551
980	-0.03012		980	-0.20039		980	-0.11685
985	0.00377		985	-0.09877		985	-0.04673
990	0.00504		990	-0.05312		990	-0.01798
995	0.00336		995	-0.03103		995	-0.00576
1000	0.00857		1000	-0.01379		1000	-0.000493475
1005	0.02734		1005	-0.00397		1005	0.00292
1010	-0.00553		1010	0.00278		1010	0.00189
1015	-0.01514		1015	0.00434		1015	0.00403
1020	-0.01314		1020	0.0065		1020	0.00556
1025	-0.00853		1025	0.00588		1025	0.00227
1030	-0.00577		1030	0.00756		1030	-0.00325
1035	-0.00256		1035	0.00907		1035	-0.00194
1040	-0.000216417		1040	0.00843		1040	-0.000236539
1045	0.00193		1045	0.00562		1045	-0.000647206
1050	0.00149		1050	0.00369		1050	0.000198653
1055	0.00183		1055	-0.01727		1055	-0.000978426
1060	0.00302		1060	-0.29146		1060	-0.0897
1065	-0.00291		1065	-0.31945		1065	-0.2247
1070	-0.23142		1070	-0.16017		1070	-0.11519
1075	-0.22541		1075	-0.08303		1075	-0.04788
1080	-0.03283		1080	-0.04306		1080	-0.02182
1085	0.00298		1085	-0.01914		1085	-0.00811
1090	0.00204		1090	-0.00721		1090	-0.00196
1095	0.000397414		1095	0.000940582		1095	-0.0015
1100	-0.00142		1100	0.00356		1100	0.0022
1105	-0.00123		1105	0.00627		1105	0.00269
1110	-0.00314		1110	0.0061		1110	0.0021
1115	-0.0026		1115	0.00538		1115	0.000190532
1120	-0.0014		1120	0.00264		1120	-0.000633305
1125	-0.000516324		1125	0.00271		1125	0.00107
1130	0.000410828		1130	0.00311		1130	0.00213
1135	0.000850296		1135	0.00343		1135	-0.00137
1140	0.000706484		1140	0.00532		1140	-0.000596617
1145	0.00145		1145	-0.00841		1145	-0.000602746
1150	0.000955301		1150	-0.22749		1150	-0.07957
1155	0.00165		1155	-0.25643		1155	-0.20782
1160	0.00122		1160	-0.1254		1160	-0.11715
1165	-0.000741812		1165	-0.06075		1165	-0.05354
1170	-0.21931		1170	-0.0274		1170	-0.02458
1175	-0.232		1175	-0.01511		1175	-0.01366
1180	-0.03582		1180	-0.00444		1180	-0.00738
1185	0.00366		1185	-0.00374		1185	-0.00264
1190	0.00547		1190	0.000587045		1190	-0.00115
1195	0.00535		1195	-0.0014		1195	-0.000865429
1200	0.00383		1200	-0.00351		1200	-0.00127
1205	0.00277		1205	0.000542881		1205	-0.000647933
1210	0.00122		1210	-0.000188711		1210	-0.00181
1215	-0.00067948		1215	-0.00217		1215	0.000676704
1220	0.000719712		1220	-0.00238		1220	-0.000555822
1225	-0.00326		1225	-0.00413		1225	-0.000151209
1230	-0.0011		1230	-0.00499		1230	0.000900268
1235	-0.000186804		1235	-0.01561		1235	-0.00035065
1240	-0.00134		1240	-0.19269		1240	-0.07037
1245	0.000645245		1245	-0.19903		1245	-0.19051
1250	0.00205		1250	-0.10027		1250	-0.1073
1255	0.00122		1255	-0.05356		1255	-0.05039
1260	0.00293		1260	-0.02352		1260	-0.02806
1265	-0.00101		1265	-0.00955		1265	-0.01437
1270	-0.20713		1270	-0.00414		1270	-0.0089
1275	-0.23441		1275	-0.00012423		1275	-0.00517
1280	-0.043		1280	0.00418		1280	-0.00228
1285	-0.000244838		1285	0.00219		1285	-0.00132
1290	0.00437		1290	0.000394583		1290	0.00107
1295	0.00353		1295	0.000790901		1295	0.000311183
1300	0.00319		1300	0.0013		1300	-0.000775572
1305	0.00288		1305	0.000813834		1305	0.00048583
1310	0.00131		1310	-0.000789671		1310	0.00135
1315	0.000393193		1315	-0.00231		1315	0.000381761
1320	-0.000296576		1320	-0.00419		1320	0.00117
1325	-0.00232		1325	-0.01315		1325	0.00111
1330	0.000934979		1330	-0.16025		1330	-0.06382
1335	0.00096744		1335	-0.15629		1335	-0.17396
1340	-0.000311176		1340	-0.07405		1340	-0.09178
1345	-3.07272e-05		1345	-0.04268		1345	-0.04492
1350	-0.00178		1350	-0.02133		1350	-0.02271
1355	0.00209		1355	-0.01094		1355	-0.01167
1360	0.00159		1360	-0.00444		1360	-0.00754
1365	-0.00481		1365	-0.00201		1365	-0.00488
1370	-0.19739		1370	-0.0015		1370	-0.0048
1375	-0.24204		1375	0.000534068		1375	-0.00215
1380	-0.05699		1380	-9.21466e-06		1380	-0.00227
1385	-0.00912		1385	0.00408		1385	-0.00128
1390	6.69766e-05		1390	0.00286		1390	-0.0025
1395	-0.00213		1395	0.00354		1395	-0.00258
1400	-0.00383		1400	0.00294		1400	-0.00257
1405	-0.00235		1405	0.00392		1405	-0.000719817
1410	-0.00342		1410	-0.000281595		1410	-0.000120274
1415	-0.00247		1415	-0.00964		1415	0.00143
1420	-0.00406		1420	-0.13517		1420	-0.05618
1425	-0.00303		1425	-0.12263		1425	-0.15663
1430	-0.00421		1430	-0.05458		1430	-0.08437
1435	-0.00312		1435	-0.03047		1435	-0.03924
1440	-0.00388		1440	-0.01507		1440	-0.02039
1445	-0.00437		1445	-0.00547		1445	-0.01015
1450	-0.00363		1450	-0.00391		1450	-0.00618
1455	8.27932e-05		1455	-0.00487		1455	0.000478306
1460	0.000690958		1460	-0.00254		1460	0.00273
1465	-0.00233		1465	-0.000378379		1465	0.00484
1470	-0.19425		1470	5.87955e-06		1470	0.00309
1475	-0.25216		1475	0.000891809		1475	0.00338
1480	-0.07133		1480	-0.000840456		1480	0.00143
1485	-0.01518		1485	-0.00359		1485	0.00237
1490	-0.00628		1490	-0.00405		1490	0.00128
1495	-0.00277		1495	-0.00237		1495	0.00116
1500	-0.0033		1500	-0.0036		1500	-0.0016
1505	-0.000485655		1505	-0.01466		1505	-0.0026
1510	-0.000580829		1510	-0.12378		1510	-0.05363
1515	-0.00248		1515	-0.11084		1515	-0.14656
1520	-0.00149		1520	-0.04916		1520	-0.07834
1525	-0.00238		1525	-0.03049		1525	-0.03658
1530	-0.00257		1530	-0.01745		1530	-0.01666
1535	0.000488696		1535	-0.00728		1535	-0.00773
1540	-0.00324		1540	-0.0033		1540	-0.00256
1545	-0.00118		1545	-0.00185		1545	-0.00314
1550	5.96915e-05		1550	-0.00251		1550	-0.00287
1555	6.70614e-05		1555	-0.000397852		1555	0.000774676
1560	-0.000951885		1560	0.00161		1560	0.00241
1565	-0.0034		1565	-0.000847048		1565	0.000225722
1570	-0.1986		1570	-0.00217		1570	-0.00121
1575	-0.25566		1575	-0.000306227		1575	-0.00133
1580	-0.08229		1580	-0.00303		1580	-0.000622181
1585	-0.02232		1585	-0.00304		1585	-4.12362e-05
1590	-0.00771		1590	-0.00425		1590	-0.000598092
1595	-0.00563		1595	-0.00951		1595	0.00135
1600	-0.00134		1600	-0.10443		1600	-0.04457
1605	-0.00215		1605	-0.08573		1605	-0.13169
1610	-0.00104		1610	-0.03582		1610	-0.06588
1615	-0.00363		1615	-0.02167		1615	-0.03051
1620	-0.000227495		1620	-0.01144		1620	-0.01438
1625	0.00104		1625	-0.00267		1625	-0.00748
1630	-0.000488873		1630	-0.0029		1630	-0.00428
1635	-9.77846e-05		1635	0.00132		1635	-0.00644
1640	-0.00117		1640	0.00109		1640	-0.005
1645	0.00174		1645	-0.00156		1645	-0.0025
1650	0.00189		1650	-0.00129		1650	-0.00115
1655	-0.000963613		1655	-0.000615483		1655	-0.00165
1660	0.000976736		1660	0.00223		1660	0.000443103
1665	-0.00209		1665	0.00338		1665	0.000236566
1670	-0.18455		1670	0.00307		1670	0.000217971
1675	-0.25347		1675	0.0012		1675	-0.000382602
1680	-0.09426		1680	0.00379		1680	-0.00142
1685	-0.03161		1685	0.000715093		1685	0.00145
1690	-0.01396		1690	-0.091		1690	-0.04219
1695	-0.00598		1695	-0.07466		1695	-0.12568
1700	-0.00338		1700	-0.02724		1700	-0.06365
1705	-0.002		1705	-0.01473		1705	-0.02981
1710	0.000162007		1710	-0.00867		1710	-0.0132
1715	-0.000187917		1715	-0.000358081		1715	-0.00627
1720	0.000910345		1720	0.00619		1720	-0.00678
1725	0.00036747		1725	0.00538		1725	-0.00257
1730	0.00112		1730	0.0048		1730	-0.000905133
1735	0.000650416		1735	0.00308		1735	-0.000819518
1740	-0.000712844		1740	0.000394443		1740	0.000979833
1745	-0.000674388		1745	0.0024		1745	0.00103
1750	-0.00064354		1750	-8.57329e-05		1750	9.19395e-05
1755	-0.000289626		1755	0.00135		1755	-5.49769e-06
1760	0.000178084		1760	0.00478		1760	0.000712203
1765	0.000300173		1765	0.00121		1765	0.00123
1770	-0.17919		1770	-0.000490442		1770	-0.000209579
1775	-0.25212		1775	-0.00585		1775	0.000631028
1780	-0.10561		1780	-0.08549		1780	-0.03852
1785	-0.04119		1785	-0.06252		1785	-0.11494
1790	-0.02034		1790	-0.02156		1790	-0.05775
1795	-0.01045		1795	-0.01708		1795	-0.02669
1800	-0.00833		1800	-0.00741		1800	-0.01338
1805	-0.00537		1805	-0.00251		1805	-0.00387
1810	-0.00597		1810	0.000535087		1810	-0.00158
1815	-0.00354		1815	0.00298		1815	-0.00202
1820	-0.00396		1820	-0.0013		1820	-0.000479757
1825	-0.00391		1825	0.000780148		1825	-0.00144
1830	-0.00131		1830	-0.00209		1830	0.000467433
1835	0.00227		1835	-0.00141		1835	-0.00174
1840	0.0069		1840	-0.00173		1840	-0.000468445
1845	0.00343		1845	-0.00237		1845	0.0006867
1850	0.000230282		1850	-0.000943403		1850	-5.94472e-05
1855	0.000599719		1855	-0.000865339		1855	-0.000967204
1860	0.00084319					1860	-0.000656506
1865	-0.00238					1865	-0.00288
1870	-0.16994					1870	-0.03921
1875	-0.24993					1875	-0.10959
1880	-0.11598					1880	-0.05099
1885	-0.04717					1885	-0.02173
1890	-0.02536					1890	-0.00963
1895	-0.01519					1895	-0.0075
1900	-0.00817					1900	-0.0014
1905	-0.00537					1905	-0.00162
1910	-0.00483					1910	0.000828216
1915	-0.00289					1915	0.000445794
1920	-0.000192484					1920	-0.000265281
1925	-0.00222					1925	0.000505059
1930	0.00176					1930	0.000647036
1935	0.000605337					1935	-0.000558911
1940	0.000503737					1940	0.000477155
1945	0.00262					1945	0.00102
1950	0.00388					1950	0.0009856
1955	0.00151					1955	0.000488008
1960	0.00193					1960	-0.03344
1965	0.00193					1965	-0.10042
1970	-0.15653					1970	-0.04781
1975	-0.22804					1975	-0.01876
1980	-0.10856					1980	-0.0101
1985	-0.04676					1985	-0.0067
1990	-0.02195					1990	-0.00458
1995	-0.01024					1995	-0.00455
2000	-0.00688					2000	-0.00213
2005	-0.00188					2005	-0.000886491
2010	0.00073153					2010	-0.00174
2015	0.00223					2015	-0.000833837
2020	0.00197					2020	0.000278138
2025	0.00244					2025	-0.000892452
2030	0.00259					2030	-0.000555652
2035	0.00159					2035	0.00048886
2040	0.00257					2040	0.0017
2045	-0.000160653					2045	0.00302
2050	-0.00116					2050	-0.02913
2055	-0.00103					2055	-0.09506
2060	-0.00249					2060	-0.04388
						2065	-0.02034
						2070	-0.008
						2075	-0.00307
						2080	-0.00111
						2085	0.000536728
						2090	-0.0017
						2095	-0.000852196
						2100	0.000570395
						2105	0.00166
						2110	-0.000930478
						2115	-0.000644872
						2120	0.000587849
						2125	-0.00148
						2130	0.00058295
						2135	-0.000534869
						2140	-0.02982
						2145	-0.09507
						2150	-0.04437
						2155	-0.02135
						2160	-0.00964
						2165	-0.00384
						2170	-0.00201
						2175	-0.000463025
						2180	-0.000549308
						2185	-0.00104
						2190	-0.00134
						2195	-0.00142
						2200	-0.000113958
						2205	-0.000445237
						2210	0.0009182
						2215	-8.26461e-05
						2220	-0.00106
						2225	-0.000737291
						2230	-0.02734
						2235	-0.08703
						2240	-0.04001
						2245	-0.01587
						2250	-0.0089
						2255	-0.00294
						2260	-0.00241
						2265	-0.000843851
						2270	-0.000967682
						2275	0.00283
						2280	0.00209
						2285	0.00173
						2290	0.000554831
						2295	0.000642195
						2300	5.24415e-05
						2305	-0.000614045
						2310	-0.00182
						2315	0.000361203
						2320	-0.02572
						2325	-0.08377
						2330	-0.04093
						2335	-0.02104
						2340	-0.00829
						2345	-0.00304
						2350	-0.00246
						2355	-0.000469036
						2360	0.00176
						2365	0.00178
						2370	0.00233
						2375	0.00236
						2380	0.000213015
						2385	0.000669136
						2390	-0.00197
						2395	0.000601158
						2400	0.00179
						2405	0.000659897
						2410	-0.02224
						2415	-0.0795
						2420	-0.03767
						2425	-0.01645
						2430	-0.00784
						2435	-0.00308
						2440	-0.000732582
						2445	0.00178
						2450	0.00206
						2455	-3.61286e-05
						2460	-0.000174393
						2465	0.000155871
						2470	-0.00406
						2475	-0.00941
						2480	0.0056
						2485	0.00237
						2490	0.00153
						2495	0.0032
						2500	-0.02156
						2505	-0.07353
						2510	-0.03621
						2515	-0.01606
						2520	-0.00466
						2525	-0.00138
						2530	0.000264198
						2535	0.000620931
						2540	0.00176
						2545	0.00423
						2550	0.000865456
						2555	0.000860142
						2560	0.000160254
						2565	5.50972e-05
						2570	0.0002344
						2575	-0.00194
						2580	-0.003
						2585	-0.00109
						2590	-0.02144
						2595	-0.07273
						2600	-0.0324
						2605	-0.01329
						2610	-0.00555
						2615	-0.00245
						2620	-0.00258
						2625	-0.00053244
						2630	-0.00101
						2635	0.000736983
						2640	0.00191
						2645	-0.000800294
						2650	-0.000104916
						2655	0.00119
						2660	0.0015
						2665	0.000305626
						2670	0.00178
						2675	0.000257262
						2680	-0.01842
						2685	-0.06823
						2690	-0.03117
						2695	-0.01382
						2700	-0.00687
						2705	-0.000113992
						2710	0.000380292
						2715	0.00218
						2720	0.000615089
						2725	0.00137
						2730	0.000492054
						2735	0.00165
						2740	0.000898087
						2745	0.000365663
						2750	0.002
						2755	0.000134977
						2760	-0.00309
						2765	-0.00757
						2770	-0.036
						2775	-0.0789
						2780	-0.03277
						2785	-0.01364
						2790	0.000568612
						2795	0.00583
						2800	0.00231
						2805	0.000893238
						2810	0.000228749
						2815	0.00175
						2820	0.00126
						2825	0.00197
						2830	0.00151
						2835	0.00112
						2840	-0.00107
						2845	-0.00129
						2850	0.00177
						2855	0.00188
						2860	-0.01528
						2865	-0.06295
						2870	-0.02748
						2875	-0.0118
						2880	-0.00656
						2885	-0.00364
						2890	-0.00305
						2895	-0.00089961
						2900	-0.000690764
						2905	-0.00122
						2910	-0.000168581
						2915	0.000253485
						2920	9.24901e-05
						2925	0.000158051
						2930	-0.00196
						2935	0.000205539
						2940	-0.000832665
						2945	-0.0011
						2950	-0.01456
						2955	-0.06463
						2960	-0.03125
						2965	-0.01252
						2970	-0.00828
						2975	-0.00262
						2980	-0.00378
						2985	-0.00109
						2990	0.00133
						2995	-0.000904951
						3000	-0.00266
						3005	-0.00208
						3010	-0.00188
						3015	-1.22834e-06
						3020	0.000243709
						3025	0.00146
						3030	4.02257e-05
						3035	0.00165
						3040	-0.01129
						3045	-0.05496
						3050	-0.02486
						3055	-0.00959
						3060	-0.00255
						3065	-0.000284247
						3070	0.00274
						3075	0.00133
						3080	0.00202
						3085	0.00143
						3090	0.002
						3095	0.00249
						3100	0.000742717
						3105	0.000308702
						3110	0.000104461
						3115	0.00159
						3120	-0.00105
						3125	0.00036144
						3130	-0.01188
						3135	-0.05672
						3140	-0.02664
						3145	-0.00959
						3150	-0.00295
						3155	-0.00412
						3160	-0.000875163
						3165	-0.000786465
						3170	-0.000865751
						3175	0.00138
						3180	-0.000121078
						3185	-0.00104
						3190	-0.000216367
						3195	0.000174705
						3200	0.00010446
						3205	-0.000497739
						3210	-0.00121
						3215	0.000481504
						3220	-0.01295
						3225	-0.05653
						3230	-0.02558
						3235	-0.01097
						3240	-0.00536
						3245	-0.00328
						3250	-0.00148
						3255	-0.00162
						3260	-0.00079489
						3265	-0.00118
						3270	0.00132
						3275	0.00123
						3280	-0.000285329
						3285	7.15528e-05
						3290	-0.00229
						3295	0.000141721
						3300	-0.0009559
						3305	-0.00128
						3310	-0.01202
						3315	-0.05363
						3320	-0.02503
						3325	-0.01103
						3330	-0.00587
						3335	-0.00262
						3340	-0.00477
						3345	-0.00427
						3350	-0.00309
						3355	-0.00187
						3360	-0.00191
						3365	0.00143
						3370	-0.00152
						3375	0.00038653
						3380	-0.000231588
						3385	0.000435489
						3390	0.000808116
						3395	0.00338
						3400	-0.00708
						3405	-0.04731
						3410	-0.02107
						3415	-0.00534
						3420	-0.00266
						3425	-0.000779778
						3430	-0.000961776
						3435	0.000749784
						3440	-0.00113
						3445	-0.000927472
						3450	-0.000377123
						3455	-3.48263e-05
						3460	-0.00144
						3465	-0.00132
						3470	0.000140903
						3475	-0.000751332
						3480	0.000288039
						3485	-0.00112
						3490	-0.01115
						3495	-0.04841
						3500	-0.02296
						3505	-0.01131
						3510	-0.00558
						3515	-0.00266
						3520	-0.00132
						3525	0.00024518
						3530	0.000956456
						3535	0.000624564
						3540	0.00244
						3545	-0.000124132
						3550	0.00118
						3555	-0.000147788
						3560	0.00269
						3565	0.00212
						3570	-0.000409162
						3575	-0.000406763
						3580	-0.00907
						3585	-0.04548
						3590	-0.02161
						3595	-0.0092
						3600	-0.00403
						3605	-0.00306
						3610	-0.000679076
						3615	0.00138
						3620	0.000370864
						3625	0.00203
						3630	0.000323546
						3635	-0.000621887
						3640	-0.000845916
						3645	-0.000929162
						3650	0.00117
						3655	-0.00159
						3660	-0.000316644
						3665	0.000870979

## Sheet: Supplementary Fig. 5
Supplementary Fig.5a
	KEGG	#pathway ID	pathway description	observed gene count	false discovery rate
		10	Glycolysis / Gluconeogenesis	4	0.0281
		620	Pyruvate metabolism	4	0.0281
		1120	Microbial metabolism in diverse environments	7	0.0281
		1200	Carbon metabolism	6	0.0281
		3010	Ribosome	5	0.0366
Supplementary Fig.5b
	cellular componnets	#pathway ID	pathway description	observed gene count	false discovery rate
		GO.0044424	intracellular part	16	0.00082
		GO.0005737	cytoplasm	15	0.0011
		GO.0032991	macromolecular complex	7	0.0019
		GO.0044444	cytoplasmic part	6	0.0021
		GO.0005840	ribosome	5	0.054
		GO.0015935	small ribosomal subunit	2	0.021

## Sheet: Supplementary Fig. 7
Supplementary Fig.7
Time (min)		0			5			30			60
Gene name	replicate_1	replicate_2	replicate_3	replicate_1	replicate_2	replicate_3	replicate_1	replicate_2	replicate_3	replicate_1	replicate_2	replicate_3
pfkA	1.01027	0.716148	1.27358	2.87769	2.46065	2.6525	2.51352	2.68209	1.44531	4.42676	4.27032	3.86887
pdhB	0.889004	0.926603	1.18439	1.47618	1.36428	1.94474	1.31313	1.51502	1.50107	1.64022	1.65667	2.67522
eno	0.923794	0.724448	1.35176	1.48122	1.31245	1.88036	1.76244	1.58931	1.20738	2.22286	2.46122	3.22164
ldh	0.960315	0.828376	1.21131	2.33341	2.71781	2.32768	3.79254	3.27764	4.11406	5.12087	4.88225	5.11937
ahpD	0.955816	0.902975	1.14121	1.54761	2.1915	1.80259	2.61516	3.65672	3.89272	4.91886	4.87533	5.27754
bcp	0.944902	1.10161	0.953485	1.65869	1.6202	1.99229	1.97106	2.27111	3.14303	2.76643	2.92955	3.51551
trxA	0.802626	1.29276	0.904615	1.96498	3.63329	1.87556	3.73286	4.18514	3.3275	4.28937	5.41754	6.18734
trxB	1.0382	0.707183	1.25462	1.5907	1.47291	1.84812	3.00285	4.02163	4.90773	5.50218	5.83482	4.78693
pgl	0.486334	0.590858	1.92281	1.69317	2.14069	2.93373	2.78301	3.51467	5.1548	5.27757	4.19544	5.70793
gnd	0.692063	0.741404	1.56653	1.74053	1.72301	2.24188	2.3513	2.34579	4.26518	5.39268	3.20514	5.38893
rpoA	0.856741	1.06001	1.08325	2.13918	1.85836	2.33953	2.27238	2.40827	4.22318	3.2592	4.50207	3.10878
rpoB	0.981833	0.871022	1.14715	4.27552	3.77459	5.25678	5.81335	6.17178	8.02036	6.85078	8.91367	7.38023

## Sheet: Supplementary Fig. 8
Supplementary Fig.8
		Ctrl			Ag+
protein name	replicate_1	replicate_2	replicate_3	replicate_1	replicate_2	replicate_3
Pfk	109.32	92.65	98.03	9.2	3.42	6.98
Eno	115.7	95.72	88.58	15.2	2.5	5.3
Pdh	118.3	99.3	82.4	6.5	7.23	3.3
Ldh	105.4	99.2	95.4	10.2	5.92	16.31
AhpD	113.4	97.2	89.4	15.6	7.32	4.3
Pgl	116.5	96.8	86.7	17.4	5.3	6.2
Gnd	113.3	94.5	92.2	6.98	7.5	2.4

[truncated: 6 more sheets: Supplementary Fig. 9, Supplementary Fig. 10, Supplementary Fig. 11, Supplementary Fig. 14, Supplementary Fig. 15, antibody validation]
